# Supplementary material for: A Hybrid Computational Method for the Discovery of Novel Reproduction-Related Genes
Source: PLoS One. 2015 Mar 13;10(3):e0117090. doi: 10.1371/journal.pone.0117090 (PMC4358884; doi:10.1371/journal.pone.0117090)
Supplement: S5 Information — (XLSX) [file pone.0117090.s005.xlsx]

## Sheet: Sheet1
Online Supporting Information S5. The protein-protein interactions used to identify 129 candidate genes for reproduction
protein1	protein2	neighborhood	fusion	cooccurence	coexpression	experimental	database	textmining	combined_score
ENSP00000003084	ENSP00000222812	0	0	0	0	937	0	955	997
ENSP00000003084	ENSP00000227378	0	0	0	0	814	0	987	997
ENSP00000003084	ENSP00000262613	0	0	0	0	999	0	973	999
ENSP00000009180	ENSP00000265708	0	0	0	0	620	0	773	907
ENSP00000009180	ENSP00000327786	0	0	0	0	0	0	766	766
ENSP00000009180	ENSP00000386896	0	0	0	0	0	900	962	996
ENSP00000011653	ENSP00000229135	0	0	0	0	0	900	994	999
ENSP00000011653	ENSP00000292303	0	0	0	0	845	0	993	999
ENSP00000011653	ENSP00000337825	0	0	0	0	994	900	993	999
ENSP00000046794	ENSP00000302269	0	0	0	0	987	900	971	999
ENSP00000046794	ENSP00000337825	0	0	0	0	816	900	984	999
ENSP00000046794	ENSP00000339007	0	0	0	0	999	900	988	999
ENSP00000156499	ENSP00000248272	0	0	0	0	0	0	744	744
ENSP00000168712	ENSP00000292408	0	0	0	0	999	900	934	999
ENSP00000168712	ENSP00000296682	0	0	0	0	0	0	656	656
ENSP00000168712	ENSP00000297261	0	0	0	0	0	0	992	992
ENSP00000168712	ENSP00000380280	0	0	0	0	620	800	985	998
ENSP00000168712	ENSP00000410294	0	0	0	0	999	800	971	999
ENSP00000176195	ENSP00000237527	0	0	0	0	0	900	951	994
ENSP00000176195	ENSP00000352561	0	0	0	0	0	900	991	999
ENSP00000176195	ENSP00000387662	0	0	0	0	0	900	964	996
ENSP00000195419	ENSP00000301633	0	0	0	0	531	900	943	996
ENSP00000195419	ENSP00000309831	0	0	0	0	983	0	990	999
ENSP00000195419	ENSP00000396127	0	0	0	0	936	900	906	999
ENSP00000201031	ENSP00000356623	0	0	0	0	784	0	846	964
ENSP00000206249	ENSP00000227507	0	0	0	0	937	0	971	998
ENSP00000206249	ENSP00000254227	0	0	0	0	845	900	917	998
ENSP00000206249	ENSP00000263253	0	0	0	0	999	0	947	999
ENSP00000206249	ENSP00000268035	0	0	0	0	845	900	962	999
ENSP00000206249	ENSP00000270202	0	0	0	0	620	900	973	998
ENSP00000206249	ENSP00000329357	0	0	0	0	993	0	976	999
ENSP00000206249	ENSP00000335153	0	0	0	0	967	0	951	998
ENSP00000206249	ENSP00000350283	0	0	0	0	999	0	966	999
ENSP00000206249	ENSP00000350941	0	0	0	0	996	900	970	999
ENSP00000206249	ENSP00000361066	0	0	0	0	998	0	970	999
ENSP00000206249	ENSP00000367207	0	0	0	0	620	900	966	998
ENSP00000206249	ENSP00000399968	0	0	0	0	998	0	817	999
ENSP00000212015	ENSP00000263253	0	0	0	0	620	900	966	998
ENSP00000212015	ENSP00000264867	0	0	0	0	874	900	976	999
ENSP00000212015	ENSP00000269305	0	0	0	0	620	900	984	999
ENSP00000212015	ENSP00000339527	0	0	0	0	531	900	991	999
ENSP00000212015	ENSP00000368880	0	0	0	0	922	900	992	999
ENSP00000215829	ENSP00000221494	0	0	0	142	998	900	261	999
ENSP00000215829	ENSP00000252622	0	0	0	590	999	0	342	999
ENSP00000215829	ENSP00000281950	0	0	0	168	789	900	785	995
ENSP00000215829	ENSP00000319169	0	0	0	195	552	900	972	998
ENSP00000215832	ENSP00000302486	0	0	0	160	998	900	345	999
ENSP00000215832	ENSP00000306245	0	0	0	0	812	900	930	998
ENSP00000215832	ENSP00000339007	0	0	0	0	620	900	993	999
ENSP00000215832	ENSP00000360266	0	0	0	0	768	900	948	998
ENSP00000215832	ENSP00000367207	0	0	0	0	925	900	792	998
ENSP00000216139	ENSP00000333203	0	0	0	0	620	0	617	844
ENSP00000216911	ENSP00000269305	0	0	0	0	845	900	927	998
ENSP00000216911	ENSP00000301633	0	0	0	895	538	900	762	998
ENSP00000217086	ENSP00000229307	0	0	0	0	664	0	981	993
ENSP00000217086	ENSP00000309913	0	0	0	0	0	0	988	988
ENSP00000217999	ENSP00000352516	0	0	0	0	0	0	548	548
ENSP00000218388	ENSP00000221930	0	0	0	0	0	900	962	996
ENSP00000218388	ENSP00000360266	0	0	0	0	0	900	959	995
ENSP00000219476	ENSP00000262187	0	0	0	0	994	900	878	999
ENSP00000219476	ENSP00000270202	0	0	0	0	910	900	966	999
ENSP00000219476	ENSP00000298552	0	0	0	0	999	900	993	999
ENSP00000219476	ENSP00000309503	0	0	0	0	993	900	251	999
ENSP00000219476	ENSP00000324806	0	0	0	0	814	900	945	998
ENSP00000219593	ENSP00000297261	0	0	0	0	0	0	939	939
ENSP00000219593	ENSP00000333097	0	0	0	0	0	0	952	952
ENSP00000220592	ENSP00000343745	0	0	0	0	869	900	972	999
ENSP00000220592	ENSP00000358716	0	0	0	0	814	0	969	993
ENSP00000220772	ENSP00000264634	0	0	0	0	0	800	963	992
ENSP00000220772	ENSP00000284523	0	0	0	0	0	800	962	992
ENSP00000220772	ENSP00000293549	0	0	0	0	620	800	914	992
ENSP00000221169	ENSP00000248272	0	0	0	0	0	900	457	942
ENSP00000221169	ENSP00000258682	0	0	0	0	0	900	901	989
ENSP00000221169	ENSP00000298552	0	0	0	0	620	900	828	992
ENSP00000221494	ENSP00000304903	0	0	0	0	969	900	27	996
ENSP00000221494	ENSP00000361626	0	0	0	0	969	900	56	996
ENSP00000221494	ENSP00000402094	0	0	0	0	978	0	105	979
ENSP00000221496	ENSP00000245479	0	0	0	0	0	0	985	985
ENSP00000221496	ENSP00000263640	0	0	0	0	0	900	952	994
ENSP00000221496	ENSP00000362690	0	0	0	0	0	0	986	986
ENSP00000221496	ENSP00000368253	0	0	0	0	0	0	981	981
ENSP00000221930	ENSP00000262160	0	0	0	0	0	800	994	998
ENSP00000221930	ENSP00000267008	0	0	0	0	814	900	890	997
ENSP00000221930	ENSP00000323929	0	0	0	0	0	900	953	995
ENSP00000221930	ENSP00000346839	0	0	0	0	0	900	989	998
ENSP00000221930	ENSP00000351905	0	0	0	0	996	900	971	999
ENSP00000221930	ENSP00000364133	0	0	0	0	993	900	969	999
ENSP00000222139	ENSP00000228280	0	0	0	0	620	900	961	998
ENSP00000222139	ENSP00000330341	0	0	0	0	845	900	934	998
ENSP00000222139	ENSP00000371067	0	0	0	0	946	900	986	999
ENSP00000222254	ENSP00000261799	0	0	0	0	993	800	280	999
ENSP00000222254	ENSP00000304895	0	0	0	0	838	900	949	999
ENSP00000222256	ENSP00000264839	0	0	0	0	835	900	865	997
ENSP00000222256	ENSP00000358559	0	0	0	0	0	0	748	748
ENSP00000222812	ENSP00000254976	0	0	0	0	999	900	994	999
ENSP00000223023	ENSP00000314458	0	0	0	0	990	900	993	999
ENSP00000223023	ENSP00000339007	0	0	0	0	898	900	977	999
ENSP00000223095	ENSP00000226218	0	0	0	0	993	0	962	999
ENSP00000223095	ENSP00000308938	0	0	0	0	620	900	991	999
ENSP00000223095	ENSP00000361850	0	0	0	0	845	900	979	999
ENSP00000224112	ENSP00000227378	0	0	0	0	999	0	986	999
ENSP00000224112	ENSP00000302961	0	0	0	0	538	0	988	994
ENSP00000224112	ENSP00000329623	0	0	0	0	841	0	991	998
ENSP00000224764	ENSP00000245451	0	0	0	0	897	900	993	999
ENSP00000224764	ENSP00000283147	0	0	0	0	816	900	992	999
ENSP00000224764	ENSP00000305769	0	0	0	0	543	800	982	998
ENSP00000224764	ENSP00000368104	0	0	0	0	999	900	984	999
ENSP00000224764	ENSP00000379204	0	0	0	0	786	900	991	999
ENSP00000225577	ENSP00000354558	0	0	0	0	999	900	994	999
ENSP00000225577	ENSP00000369757	0	0	0	0	821	900	993	999
ENSP00000225698	ENSP00000265023	0	0	0	0	0	900	945	994
ENSP00000225893	ENSP00000302630	0	0	0	0	0	0	993	993
ENSP00000225893	ENSP00000312987	0	0	0	0	0	0	992	992
ENSP00000225893	ENSP00000370421	0	0	0	0	0	0	991	991
ENSP00000225916	ENSP00000347733	0	0	0	0	994	900	912	999
ENSP00000225916	ENSP00000355343	0	0	0	0	0	899	0	899
ENSP00000226218	ENSP00000361125	0	0	0	0	538	900	940	996
ENSP00000226574	ENSP00000263341	0	0	0	0	0	900	977	997
ENSP00000226574	ENSP00000284384	0	0	0	0	0	900	961	995
ENSP00000226574	ENSP00000384273	0	0	0	0	999	900	177	999
ENSP00000227507	ENSP00000228872	0	0	0	0	981	900	992	999
ENSP00000227507	ENSP00000264657	0	0	0	0	620	900	962	998
ENSP00000227507	ENSP00000266970	0	0	0	0	783	900	984	999
ENSP00000227507	ENSP00000267163	0	0	0	0	812	900	989	999
ENSP00000227507	ENSP00000344456	0	0	0	0	818	900	988	999
ENSP00000227507	ENSP00000345571	0	0	0	0	0	900	992	999
ENSP00000227507	ENSP00000368438	0	0	0	0	845	800	985	999
ENSP00000227507	ENSP00000387699	0	0	0	0	0	900	989	998
ENSP00000228280	ENSP00000288135	0	0	0	0	994	900	988	999
ENSP00000228307	ENSP00000299421	0	0	0	80	943	800	963	999
ENSP00000228307	ENSP00000300574	0	0	0	0	932	800	962	999
ENSP00000228307	ENSP00000341189	0	0	0	0	999	800	993	999
ENSP00000228307	ENSP00000346300	0	0	0	0	924	800	952	999
ENSP00000228307	ENSP00000378338	0	0	0	0	901	800	981	999
ENSP00000228307	ENSP00000380227	0	0	0	0	937	800	971	999
ENSP00000228606	ENSP00000237837	0	0	0	0	0	0	990	990
ENSP00000228606	ENSP00000282091	0	0	0	0	0	0	993	993
ENSP00000228837	ENSP00000292408	0	0	0	0	620	900	985	999
ENSP00000228837	ENSP00000380280	0	0	0	0	999	900	847	999
ENSP00000228872	ENSP00000255465	0	0	0	0	890	800	970	999
ENSP00000228872	ENSP00000266970	0	0	0	0	999	900	993	999
ENSP00000228872	ENSP00000270202	0	0	0	0	812	900	986	999
ENSP00000228872	ENSP00000274026	0	0	0	0	999	800	970	999
ENSP00000228958	ENSP00000256383	0	0	0	499	922	900	686	998
ENSP00000228958	ENSP00000273783	0	0	0	0	802	900	976	999
ENSP00000229003	ENSP00000329357	0	0	0	0	0	0	718	718
ENSP00000229022	ENSP00000399968	0	0	0	0	996	0	747	999
ENSP00000229022	ENSP00000419692	0	0	0	0	998	900	261	999
ENSP00000229135	ENSP00000280357	0	0	0	0	0	900	993	999
ENSP00000229307	ENSP00000269216	0	0	0	0	0	0	953	953
ENSP00000229307	ENSP00000317686	0	0	0	0	0	0	972	972
ENSP00000229307	ENSP00000323588	0	0	0	0	0	0	994	994
ENSP00000229307	ENSP00000363804	0	0	0	0	0	0	993	993
ENSP00000229794	ENSP00000264110	0	0	0	0	979	800	954	999
ENSP00000229794	ENSP00000356438	0	0	0	0	0	900	961	995
ENSP00000229794	ENSP00000387699	0	0	0	0	620	900	957	998
ENSP00000230354	ENSP00000269305	0	0	0	0	969	900	952	999
ENSP00000230354	ENSP00000345571	0	0	0	0	845	900	902	998
ENSP00000230354	ENSP00000359290	0	0	0	0	964	0	968	998
ENSP00000230354	ENSP00000359531	120	0	325	0	999	900	995	999
ENSP00000230354	ENSP00000418379	0	0	0	0	644	0	768	912
ENSP00000230658	ENSP00000252971	0	0	0	0	0	0	969	969
ENSP00000230658	ENSP00000317333	0	0	0	0	0	0	988	988
ENSP00000231061	ENSP00000308938	0	0	0	0	821	900	815	996
ENSP00000231061	ENSP00000332449	0	0	0	0	0	0	833	833
ENSP00000232424	ENSP00000277541	0	0	0	0	0	0	987	987
ENSP00000232424	ENSP00000305692	0	0	0	0	0	0	942	942
ENSP00000233057	ENSP00000256383	0	0	0	0	909	0	965	996
ENSP00000233057	ENSP00000266987	0	0	0	0	974	0	395	983
ENSP00000233156	ENSP00000314151	0	0	0	0	995	0	18	995
ENSP00000233156	ENSP00000364709	0	0	0	0	845	900	954	999
ENSP00000234071	ENSP00000296029	0	0	0	0	620	900	953	997
ENSP00000234071	ENSP00000333203	0	0	0	0	814	800	884	995
ENSP00000234071	ENSP00000356771	0	0	0	0	620	900	971	998
ENSP00000235090	ENSP00000299543	0	0	0	0	779	0	972	993
ENSP00000235090	ENSP00000319169	0	0	0	180	556	900	992	999
ENSP00000236979	ENSP00000323659	0	0	0	0	0	0	926	926
ENSP00000237527	ENSP00000264708	0	0	0	0	0	900	959	995
ENSP00000237527	ENSP00000276571	0	0	0	0	0	900	963	996
ENSP00000237837	ENSP00000257408	0	0	0	0	0	900	989	998
ENSP00000238682	ENSP00000351905	0	0	0	0	999	900	971	999
ENSP00000238682	ENSP00000364133	0	0	0	0	980	900	839	999
ENSP00000241014	ENSP00000309597	0	0	0	0	823	900	935	998
ENSP00000241014	ENSP00000353483	0	0	0	0	988	800	962	999
ENSP00000241256	ENSP00000335074	0	0	0	0	620	0	983	993
ENSP00000241416	ENSP00000242208	0	0	0	0	956	900	766	998
ENSP00000241416	ENSP00000266646	0	0	0	0	0	800	992	998
ENSP00000241416	ENSP00000368104	0	0	0	0	531	900	967	998
ENSP00000241416	ENSP00000379204	0	0	0	0	809	800	960	998
ENSP00000241651	ENSP00000247182	0	0	0	0	0	0	978	978
ENSP00000241651	ENSP00000396219	0	0	0	0	620	900	991	999
ENSP00000242208	ENSP00000256759	0	0	0	0	959	800	931	999
ENSP00000243050	ENSP00000264708	0	0	0	0	0	900	963	996
ENSP00000243050	ENSP00000270202	0	0	0	0	620	900	949	997
ENSP00000243050	ENSP00000271555	0	0	0	0	0	900	981	998
ENSP00000243050	ENSP00000329623	0	0	0	0	768	900	961	998
ENSP00000243349	ENSP00000262160	0	0	0	0	0	800	911	981
ENSP00000243349	ENSP00000296145	0	0	0	0	620	0	933	973
ENSP00000243349	ENSP00000332973	0	0	0	0	0	800	911	981
ENSP00000244007	ENSP00000261799	0	0	0	0	999	900	635	999
ENSP00000244007	ENSP00000263923	0	0	0	0	926	900	934	999
ENSP00000244007	ENSP00000264033	0	0	0	0	968	900	748	999
ENSP00000244007	ENSP00000275493	0	0	0	0	988	900	848	999
ENSP00000244007	ENSP00000380280	0	0	0	0	987	900	211	998
ENSP00000244741	ENSP00000255465	0	0	0	0	983	800	972	999
ENSP00000244741	ENSP00000266970	0	0	0	0	999	900	993	999
ENSP00000244741	ENSP00000269305	0	0	0	0	990	900	994	999
ENSP00000244741	ENSP00000270202	0	0	0	0	620	900	963	998
ENSP00000244741	ENSP00000274026	0	0	0	0	987	800	972	999
ENSP00000244741	ENSP00000344818	0	0	0	0	978	900	170	998
ENSP00000244741	ENSP00000367207	0	0	0	0	0	900	989	998
ENSP00000244741	ENSP00000368438	0	0	0	0	999	900	993	999
ENSP00000245255	ENSP00000262794	0	0	0	0	0	0	937	937
ENSP00000245255	ENSP00000343745	0	0	0	0	538	0	961	981
ENSP00000245451	ENSP00000257566	0	0	0	0	0	0	918	918
ENSP00000245451	ENSP00000264568	0	0	0	0	814	900	992	999
ENSP00000245451	ENSP00000297261	0	0	0	0	0	0	993	993
ENSP00000245451	ENSP00000300177	0	0	0	0	0	900	992	999
ENSP00000245451	ENSP00000321797	0	0	0	0	0	0	993	993
ENSP00000245451	ENSP00000363708	0	0	0	0	904	900	993	999
ENSP00000245479	ENSP00000263253	0	0	0	0	845	0	893	982
ENSP00000247182	ENSP00000251020	0	0	0	0	0	0	968	968
ENSP00000247182	ENSP00000375921	0	0	0	0	0	0	977	977
ENSP00000249071	ENSP00000269321	0	0	0	0	908	900	963	999
ENSP00000249071	ENSP00000356505	0	0	0	0	993	0	988	999
ENSP00000249598	ENSP00000267008	0	0	0	0	0	900	976	997
ENSP00000249598	ENSP00000363708	0	0	0	0	0	900	984	998
ENSP00000249636	ENSP00000354394	0	0	0	0	845	900	987	999
ENSP00000249636	ENSP00000376076	0	0	0	0	823	900	954	999
ENSP00000250003	ENSP00000262965	0	0	0	0	967	0	960	998
ENSP00000250003	ENSP00000263253	0	0	0	0	974	900	854	999
ENSP00000250003	ENSP00000263754	0	0	0	0	813	900	964	999
ENSP00000250003	ENSP00000396219	0	0	0	0	620	900	989	999
ENSP00000250448	ENSP00000297261	0	0	0	0	0	900	942	993
ENSP00000250448	ENSP00000302630	0	0	0	0	620	0	977	991
ENSP00000250448	ENSP00000346879	0	0	0	0	0	900	929	992
ENSP00000251849	ENSP00000302486	0	0	0	0	993	900	354	999
ENSP00000251849	ENSP00000309503	0	0	0	0	999	900	567	999
ENSP00000251849	ENSP00000309845	0	0	0	0	999	900	987	999
ENSP00000251849	ENSP00000335153	0	0	0	0	985	0	962	999
ENSP00000252622	ENSP00000374354	0	0	0	192	999	0	0	999
ENSP00000252971	ENSP00000277541	0	0	0	0	0	0	951	951
ENSP00000252971	ENSP00000378132	0	0	0	0	0	0	945	945
ENSP00000253122	ENSP00000357915	0	0	0	0	0	0	786	786
ENSP00000253122	ENSP00000403536	0	0	0	0	0	0	923	923
ENSP00000253401	ENSP00000303019	0	0	0	0	845	0	981	996
ENSP00000253401	ENSP00000314458	0	0	0	0	0	900	869	986
ENSP00000254122	ENSP00000266646	0	0	0	0	0	0	983	983
ENSP00000254122	ENSP00000276414	0	0	0	0	0	0	992	992
ENSP00000254122	ENSP00000302150	0	0	0	0	0	0	990	990
ENSP00000254122	ENSP00000358595	0	0	0	0	993	900	966	999
ENSP00000254122	ENSP00000384708	0	0	0	0	983	900	990	999
ENSP00000254227	ENSP00000287820	0	0	0	0	620	900	951	997
ENSP00000254227	ENSP00000362690	0	0	0	0	84	900	901	989
ENSP00000254976	ENSP00000261205	0	0	0	199	845	900	993	999
ENSP00000254976	ENSP00000317714	0	0	0	0	980	800	991	999
ENSP00000254976	ENSP00000367756	0	0	0	0	538	900	920	995
ENSP00000255465	ENSP00000266970	0	0	0	0	999	800	990	999
ENSP00000255465	ENSP00000306043	0	0	0	0	995	900	963	999
ENSP00000256010	ENSP00000265023	0	0	0	0	0	900	943	993
ENSP00000256010	ENSP00000321106	0	0	0	0	0	900	944	994
ENSP00000256383	ENSP00000280892	0	0	0	167	66	900	963	996
ENSP00000256383	ENSP00000336790	0	0	0	0	0	900	990	998
ENSP00000256592	ENSP00000298171	0	0	0	0	620	900	993	999
ENSP00000256592	ENSP00000358595	0	0	0	0	620	900	965	998
ENSP00000256646	ENSP00000328169	0	0	0	0	620	900	166	966
ENSP00000256646	ENSP00000345206	0	0	0	0	631	800	991	999
ENSP00000256759	ENSP00000266646	0	0	0	0	620	800	991	999
ENSP00000257408	ENSP00000292408	0	0	0	0	0	900	987	998
ENSP00000257566	ENSP00000323588	0	0	0	0	0	0	913	913
ENSP00000257963	ENSP00000266646	0	0	0	0	0	800	988	997
ENSP00000257963	ENSP00000296145	0	0	0	0	620	0	954	981
ENSP00000258682	ENSP00000279593	0	0	0	0	538	900	990	999
ENSP00000258682	ENSP00000349467	0	0	0	0	0	800	993	998
ENSP00000258682	ENSP00000387699	0	0	0	0	0	900	993	999
ENSP00000258743	ENSP00000264657	0	0	0	0	0	900	994	999
ENSP00000258743	ENSP00000330341	0	0	0	243	0	900	993	999
ENSP00000258743	ENSP00000338799	0	0	0	0	997	900	993	999
ENSP00000258743	ENSP00000356438	0	0	0	582	0	0	991	996
ENSP00000259806	ENSP00000359531	0	0	0	0	620	0	910	963
ENSP00000260270	ENSP00000268053	0	0	0	0	983	0	990	999
ENSP00000260270	ENSP00000293195	0	0	0	0	944	0	969	998
ENSP00000260363	ENSP00000300093	0	0	0	251	620	900	940	997
ENSP00000260363	ENSP00000309871	0	0	0	529	620	900	982	999
ENSP00000260433	ENSP00000368253	0	0	0	0	0	0	973	973
ENSP00000260433	ENSP00000369927	0	0	0	0	0	900	642	961
ENSP00000260653	ENSP00000297261	0	0	0	0	0	0	993	993
ENSP00000260653	ENSP00000368401	0	0	0	0	562	0	988	994
ENSP00000261205	ENSP00000344822	0	0	0	0	993	0	773	998
ENSP00000261349	ENSP00000262320	0	0	0	0	620	900	993	999
ENSP00000261349	ENSP00000264634	0	0	0	0	0	900	962	996
ENSP00000261349	ENSP00000284523	0	0	0	0	620	900	992	999
ENSP00000261349	ENSP00000287934	0	0	0	0	0	900	990	998
ENSP00000261349	ENSP00000293549	0	0	0	0	812	900	986	999
ENSP00000261349	ENSP00000324806	0	0	0	0	620	900	960	998
ENSP00000261349	ENSP00000363826	0	0	0	0	812	900	952	998
ENSP00000261769	ENSP00000262304	0	0	0	0	531	0	960	980
ENSP00000261769	ENSP00000304669	0	0	0	0	996	900	979	999
ENSP00000261769	ENSP00000344456	0	0	0	0	999	900	993	999
ENSP00000261799	ENSP00000262613	0	0	0	0	814	900	949	998
ENSP00000261799	ENSP00000274335	0	0	0	0	999	900	926	999
ENSP00000261799	ENSP00000274376	0	0	0	0	999	900	752	999
ENSP00000261799	ENSP00000288986	0	0	0	0	985	900	517	999
ENSP00000261799	ENSP00000339007	0	0	0	0	958	900	792	999
ENSP00000261799	ENSP00000340944	0	0	0	0	999	900	806	999
ENSP00000261994	ENSP00000364709	0	0	0	0	620	0	952	980
ENSP00000262033	ENSP00000335153	0	0	0	473	925	0	962	998
ENSP00000262033	ENSP00000356438	0	0	0	0	0	900	954	995
ENSP00000262158	ENSP00000344456	0	0	0	0	531	900	953	997
ENSP00000262158	ENSP00000354621	0	0	0	0	964	900	943	999
ENSP00000262158	ENSP00000364133	0	0	0	0	998	900	988	999
ENSP00000262160	ENSP00000263253	0	0	0	0	982	900	838	999
ENSP00000262160	ENSP00000341551	0	0	0	171	999	900	140	999
ENSP00000262160	ENSP00000354621	0	0	0	0	737	900	948	998
ENSP00000262160	ENSP00000355896	0	0	0	0	0	800	982	996
ENSP00000262160	ENSP00000364133	0	0	0	0	934	900	993	999
ENSP00000262160	ENSP00000366534	0	0	0	0	999	900	987	999
ENSP00000262187	ENSP00000354558	0	0	0	0	997	900	993	999
ENSP00000262238	ENSP00000263253	0	0	0	0	987	900	816	999
ENSP00000262238	ENSP00000269305	0	0	0	0	768	900	949	998
ENSP00000262238	ENSP00000302967	0	0	0	0	994	900	768	999
ENSP00000262238	ENSP00000362649	0	0	0	0	937	900	808	998
ENSP00000262238	ENSP00000419494	0	0	0	0	543	900	860	992
ENSP00000262320	ENSP00000344456	0	0	0	0	992	900	994	999
ENSP00000262367	ENSP00000263754	0	0	0	0	984	900	497	999
ENSP00000262367	ENSP00000269305	0	0	0	0	999	900	726	999
ENSP00000262367	ENSP00000338018	0	0	0	0	995	900	461	999
ENSP00000262367	ENSP00000339992	0	0	0	0	927	900	621	996
ENSP00000262367	ENSP00000361066	0	0	0	0	988	900	745	999
ENSP00000262367	ENSP00000387699	0	0	0	0	999	800	993	999
ENSP00000262584	ENSP00000298283	68	0	0	454	544	0	0	736
ENSP00000262584	ENSP00000359345	788	0	0	866	688	900	541	999
ENSP00000262584	ENSP00000363676	800	0	0	962	780	900	0	999
ENSP00000262584	ENSP00000369757	0	0	0	904	724	900	428	998
ENSP00000262613	ENSP00000321999	0	0	0	0	620	0	975	990
ENSP00000262613	ENSP00000361021	0	0	0	0	547	900	928	996
ENSP00000262735	ENSP00000323659	0	0	0	0	0	0	951	951
ENSP00000262735	ENSP00000419692	0	0	0	0	968	900	203	997
ENSP00000262858	ENSP00000359423	0	0	0	0	0	0	903	903
ENSP00000262965	ENSP00000294339	0	0	0	0	969	0	953	998
ENSP00000262965	ENSP00000333097	0	0	0	0	0	900	918	991
ENSP00000262999	ENSP00000264867	0	0	0	0	0	0	991	991
ENSP00000262999	ENSP00000312652	0	0	0	0	0	0	986	986
ENSP00000262999	ENSP00000323659	0	0	0	0	0	0	957	957
ENSP00000263025	ENSP00000302486	0	0	0	0	992	900	348	999
ENSP00000263025	ENSP00000356438	0	0	0	0	0	900	958	995
ENSP00000263253	ENSP00000264657	0	0	0	0	969	900	854	999
ENSP00000263253	ENSP00000269305	0	0	0	0	999	900	993	999
ENSP00000263253	ENSP00000271555	0	0	0	0	924	900	788	998
ENSP00000263253	ENSP00000325690	0	0	0	0	907	900	910	999
ENSP00000263253	ENSP00000329357	0	0	0	0	985	800	842	999
ENSP00000263253	ENSP00000338018	0	0	0	0	999	900	944	999
ENSP00000263253	ENSP00000354394	0	0	0	0	974	900	815	999
ENSP00000263253	ENSP00000356623	0	0	0	0	998	900	865	999
ENSP00000263253	ENSP00000360266	0	0	0	0	937	900	824	998
ENSP00000263253	ENSP00000361066	0	0	0	0	986	900	448	999
ENSP00000263253	ENSP00000367207	0	0	0	0	964	900	796	999
ENSP00000263253	ENSP00000384273	0	0	0	0	993	900	967	999
ENSP00000263253	ENSP00000387699	0	0	0	0	963	800	971	999
ENSP00000263341	ENSP00000280357	0	0	0	0	0	900	994	999
ENSP00000263341	ENSP00000306512	0	0	0	834	0	0	994	998
ENSP00000263341	ENSP00000356438	0	0	0	730	0	0	991	997
ENSP00000263341	ENSP00000358997	0	0	0	0	0	900	993	999
ENSP00000263640	ENSP00000266646	0	0	0	0	0	800	988	997
ENSP00000263640	ENSP00000379204	0	0	0	0	543	900	963	998
ENSP00000263640	ENSP00000384803	0	0	0	0	922	900	841	998
ENSP00000263753	ENSP00000300093	0	0	0	68	620	900	956	998
ENSP00000263754	ENSP00000269305	0	0	0	0	992	900	978	999
ENSP00000263754	ENSP00000355343	0	0	0	0	0	899	0	899
ENSP00000263754	ENSP00000417281	0	0	0	0	845	900	933	998
ENSP00000263923	ENSP00000361125	0	0	0	0	999	900	993	999
ENSP00000263967	ENSP00000270202	0	0	0	0	0	900	981	998
ENSP00000263967	ENSP00000304895	0	0	0	0	845	900	978	999
ENSP00000263967	ENSP00000309845	0	0	0	0	955	900	894	999
ENSP00000263967	ENSP00000361021	0	0	0	0	77	900	981	998
ENSP00000264033	ENSP00000274335	0	0	0	0	999	900	488	999
ENSP00000264033	ENSP00000275493	0	0	0	0	999	900	840	999
ENSP00000264033	ENSP00000300574	0	0	0	0	998	900	785	999
ENSP00000264033	ENSP00000302269	0	0	0	0	937	900	782	998
ENSP00000264033	ENSP00000337825	0	0	0	0	957	900	467	997
ENSP00000264033	ENSP00000339007	0	0	0	0	999	900	796	999
ENSP00000264033	ENSP00000346300	0	0	0	0	999	900	782	999
ENSP00000264033	ENSP00000350941	0	0	0	0	927	900	787	998
ENSP00000264033	ENSP00000357656	0	0	0	0	993	900	782	999
ENSP00000264033	ENSP00000363115	0	0	0	0	812	900	575	990
ENSP00000264033	ENSP00000364893	0	0	0	0	809	900	954	999
ENSP00000264033	ENSP00000401303	0	0	0	0	997	900	785	999
ENSP00000264039	ENSP00000273739	0	0	0	0	845	900	648	993
ENSP00000264039	ENSP00000284981	0	0	0	0	620	900	829	992
ENSP00000264039	ENSP00000296145	0	0	0	0	620	900	481	977
ENSP00000264110	ENSP00000305906	0	0	0	0	620	0	799	918
ENSP00000264110	ENSP00000353483	0	0	0	0	991	0	970	999
ENSP00000264110	ENSP00000360266	0	0	0	0	998	0	321	998
ENSP00000264426	ENSP00000349465	0	0	0	0	858	0	987	998
ENSP00000264426	ENSP00000381098	0	0	0	0	612	0	983	993
ENSP00000264568	ENSP00000379204	0	0	0	0	814	900	975	999
ENSP00000264606	ENSP00000271555	0	0	0	0	955	900	889	999
ENSP00000264606	ENSP00000302967	0	0	0	0	980	900	307	998
ENSP00000264606	ENSP00000396219	0	0	0	0	987	900	875	999
ENSP00000264634	ENSP00000368169	0	0	0	0	0	900	990	999
ENSP00000264657	ENSP00000275493	0	0	0	0	980	900	971	999
ENSP00000264657	ENSP00000312652	0	0	0	0	538	900	993	999
ENSP00000264657	ENSP00000343204	0	0	0	157	937	900	969	999
ENSP00000264657	ENSP00000348461	0	0	0	0	620	900	959	998
ENSP00000264657	ENSP00000350941	0	0	0	0	845	900	965	999
ENSP00000264657	ENSP00000354558	0	0	0	0	845	900	782	996
ENSP00000264657	ENSP00000371067	0	0	0	0	809	900	993	999
ENSP00000264657	ENSP00000376765	0	0	0	0	845	900	882	997
ENSP00000264690	ENSP00000265023	0	0	0	0	989	900	981	999
ENSP00000264690	ENSP00000323929	0	0	0	0	0	900	954	995
ENSP00000264708	ENSP00000268053	0	0	0	0	0	0	982	982
ENSP00000264708	ENSP00000272190	0	0	0	0	0	0	965	965
ENSP00000264708	ENSP00000276571	0	0	0	0	0	900	992	999
ENSP00000264708	ENSP00000299766	0	0	0	0	926	900	968	999
ENSP00000264708	ENSP00000302150	0	0	0	0	0	0	993	993
ENSP00000264708	ENSP00000312652	0	0	0	0	0	0	994	994
ENSP00000264708	ENSP00000348986	0	0	0	0	0	0	992	992
ENSP00000264708	ENSP00000387662	0	0	0	0	0	900	929	992
ENSP00000264839	ENSP00000367756	0	0	0	0	937	900	477	996
ENSP00000264867	ENSP00000287820	0	0	0	0	970	0	972	999
ENSP00000265023	ENSP00000265171	0	0	0	0	0	900	931	992
ENSP00000265023	ENSP00000308938	0	0	0	208	620	900	797	992
ENSP00000265023	ENSP00000365663	0	0	0	0	0	0	964	964
ENSP00000265165	ENSP00000295600	0	0	0	0	620	900	946	997
ENSP00000265165	ENSP00000344456	0	0	0	0	999	900	994	999
ENSP00000265171	ENSP00000269571	0	0	0	0	621	900	988	999
ENSP00000265171	ENSP00000275493	0	0	0	0	999	900	994	999
ENSP00000265171	ENSP00000339007	0	0	0	0	620	900	957	998
ENSP00000265171	ENSP00000342235	0	0	0	0	995	0	985	999
ENSP00000265171	ENSP00000346839	0	0	0	0	0	900	963	996
ENSP00000265171	ENSP00000350941	0	0	0	0	0	900	992	999
ENSP00000265563	ENSP00000315615	0	0	0	0	972	900	846	999
ENSP00000265563	ENSP00000337736	0	0	0	0	968	0	889	996
ENSP00000265708	ENSP00000326699	0	0	0	0	620	0	943	977
ENSP00000265708	ENSP00000327786	0	0	0	0	0	0	754	754
ENSP00000266058	ENSP00000381450	0	0	0	0	628	0	993	997
ENSP00000266058	ENSP00000417164	0	0	0	0	120	800	988	997
ENSP00000266126	ENSP00000273783	0	0	0	121	668	900	975	999
ENSP00000266646	ENSP00000267008	0	0	0	0	0	0	992	992
ENSP00000266743	ENSP00000295987	0	0	0	0	0	0	917	917
ENSP00000266970	ENSP00000267163	0	0	0	0	970	900	991	999
ENSP00000266970	ENSP00000269305	0	0	0	0	809	900	981	999
ENSP00000266970	ENSP00000274026	0	0	0	160	999	900	990	999
ENSP00000266970	ENSP00000303706	0	0	0	0	845	900	992	999
ENSP00000266987	ENSP00000343745	0	0	0	0	990	900	945	999
ENSP00000267163	ENSP00000269305	0	0	0	0	0	900	993	999
ENSP00000267163	ENSP00000326085	0	0	0	0	0	0	960	960
ENSP00000267163	ENSP00000345571	0	0	0	0	999	900	993	999
ENSP00000267163	ENSP00000362649	0	0	0	0	999	900	727	999
ENSP00000267163	ENSP00000367207	0	0	0	0	620	900	962	998
ENSP00000267163	ENSP00000417281	0	0	0	0	974	800	951	999
ENSP00000267430	ENSP00000302951	0	0	0	0	0	900	622	959
ENSP00000267430	ENSP00000373952	0	0	0	0	791	900	964	999
ENSP00000267859	ENSP00000314458	0	0	0	0	924	900	964	999
ENSP00000267859	ENSP00000329623	0	0	0	0	909	0	980	998
ENSP00000268035	ENSP00000304895	0	0	0	0	981	900	990	999
ENSP00000268035	ENSP00000401303	0	0	0	0	982	900	953	999
ENSP00000268053	ENSP00000362690	0	0	0	0	0	0	992	992
ENSP00000268053	ENSP00000368253	0	0	0	0	0	0	991	991
ENSP00000268171	ENSP00000277541	0	0	0	0	620	900	474	977
ENSP00000268171	ENSP00000355529	0	0	0	0	620	0	530	809
ENSP00000268171	ENSP00000378326	0	0	0	0	620	0	793	916
ENSP00000268182	ENSP00000314458	0	0	0	0	998	900	984	999
ENSP00000268182	ENSP00000315615	0	0	0	0	620	900	870	994
ENSP00000268182	ENSP00000344456	0	0	0	0	845	900	829	997
ENSP00000268182	ENSP00000348461	0	0	0	0	982	900	985	999
ENSP00000268182	ENSP00000349467	0	0	0	0	937	0	974	998
ENSP00000268712	ENSP00000363822	0	0	0	0	994	0	958	999
ENSP00000268712	ENSP00000405574	0	0	0	0	911	900	952	999
ENSP00000269216	ENSP00000346879	0	0	0	0	626	0	951	980
ENSP00000269305	ENSP00000278616	0	0	0	0	999	900	986	999
ENSP00000269305	ENSP00000278916	0	0	0	0	974	900	982	999
ENSP00000269305	ENSP00000293195	0	0	0	0	0	900	837	982
ENSP00000269305	ENSP00000324806	0	0	0	0	937	900	871	999
ENSP00000269305	ENSP00000324897	0	0	0	0	997	0	955	999
ENSP00000269305	ENSP00000329357	0	0	0	0	999	900	961	999
ENSP00000269305	ENSP00000329623	0	0	0	0	845	900	991	999
ENSP00000269305	ENSP00000331327	0	0	0	0	845	0	961	993
ENSP00000269305	ENSP00000338018	0	0	0	0	995	900	976	999
ENSP00000269305	ENSP00000340330	0	0	0	0	926	900	972	999
ENSP00000269305	ENSP00000344352	0	0	0	0	851	900	952	999
ENSP00000269305	ENSP00000344818	0	0	0	0	999	0	333	999
ENSP00000269305	ENSP00000350283	0	0	0	0	995	900	990	999
ENSP00000269305	ENSP00000353483	0	0	0	0	974	800	962	999
ENSP00000269305	ENSP00000361021	0	0	0	0	620	900	993	999
ENSP00000269305	ENSP00000361275	0	0	0	0	937	900	935	999
ENSP00000269305	ENSP00000361626	0	0	0	0	924	0	942	995
ENSP00000269305	ENSP00000362649	0	0	0	0	995	0	892	999
ENSP00000269305	ENSP00000372023	0	0	0	0	969	900	993	999
ENSP00000269305	ENSP00000417281	0	0	0	0	999	900	992	999
ENSP00000269321	ENSP00000314458	0	0	0	0	887	900	966	999
ENSP00000269321	ENSP00000348461	0	0	0	0	997	900	976	999
ENSP00000269321	ENSP00000400175	0	0	0	0	998	800	976	999
ENSP00000269571	ENSP00000275493	0	0	0	0	998	900	63	999
ENSP00000269571	ENSP00000339007	0	0	0	0	935	900	966	999
ENSP00000269571	ENSP00000344456	0	0	0	0	937	800	954	999
ENSP00000270202	ENSP00000274335	0	0	0	0	620	900	942	997
ENSP00000270202	ENSP00000297494	0	0	0	0	620	800	993	999
ENSP00000270202	ENSP00000298552	0	0	0	0	779	900	963	999
ENSP00000270202	ENSP00000299421	0	0	0	0	969	900	446	998
ENSP00000270202	ENSP00000309103	0	0	0	0	777	900	984	999
ENSP00000270202	ENSP00000320935	0	0	0	0	0	800	984	996
ENSP00000270202	ENSP00000324806	0	0	0	0	969	900	377	997
ENSP00000270202	ENSP00000338018	0	0	0	0	0	900	975	997
ENSP00000270202	ENSP00000339527	0	0	0	0	620	900	993	999
ENSP00000270202	ENSP00000340691	0	0	0	0	620	900	971	998
ENSP00000270202	ENSP00000348461	0	0	0	0	620	900	993	999
ENSP00000270202	ENSP00000348986	0	0	0	0	0	900	994	999
ENSP00000270202	ENSP00000349959	0	0	0	0	531	900	968	998
ENSP00000270202	ENSP00000354558	0	0	0	0	963	900	993	999
ENSP00000270202	ENSP00000368880	0	0	0	0	937	900	993	999
ENSP00000270202	ENSP00000387699	0	0	0	0	620	900	971	998
ENSP00000270202	ENSP00000417281	0	0	0	0	961	900	968	999
ENSP00000270538	ENSP00000302961	0	0	0	0	620	0	964	985
ENSP00000270538	ENSP00000372005	0	0	0	0	208	0	978	981
ENSP00000272190	ENSP00000365663	0	0	0	0	0	0	986	986
ENSP00000273739	ENSP00000381450	0	0	0	0	983	900	784	999
ENSP00000273783	ENSP00000394869	0	0	0	0	619	900	970	998
ENSP00000273857	ENSP00000365663	0	0	0	0	0	0	863	863
ENSP00000274026	ENSP00000306043	0	0	0	896	999	900	955	999
ENSP00000274026	ENSP00000345571	0	0	0	0	898	900	924	999
ENSP00000274335	ENSP00000304895	0	0	0	0	999	900	984	999
ENSP00000274368	ENSP00000276571	0	0	0	0	0	0	990	990
ENSP00000274376	ENSP00000309845	0	0	0	0	999	900	849	999
ENSP00000274576	ENSP00000303019	0	0	0	0	0	0	905	905
ENSP00000275493	ENSP00000339007	0	0	0	0	999	900	989	999
ENSP00000275493	ENSP00000340944	0	0	0	0	882	900	972	999
ENSP00000275493	ENSP00000344818	0	0	0	0	999	900	18	999
ENSP00000275493	ENSP00000350941	0	0	0	0	995	900	244	999
ENSP00000275493	ENSP00000360683	0	0	0	0	989	900	958	999
ENSP00000275493	ENSP00000384675	0	0	0	0	908	900	956	999
ENSP00000276414	ENSP00000295619	0	0	0	0	0	900	905	989
ENSP00000276414	ENSP00000302150	0	0	0	0	0	0	987	987
ENSP00000276414	ENSP00000363822	0	0	0	0	0	0	983	983
ENSP00000277541	ENSP00000326366	0	0	0	0	847	900	993	999
ENSP00000277541	ENSP00000344456	0	0	0	0	0	900	992	999
ENSP00000277541	ENSP00000345206	0	0	0	0	996	900	994	999
ENSP00000278568	ENSP00000288986	0	0	0	0	993	800	953	999
ENSP00000278568	ENSP00000314458	0	0	0	0	999	800	991	999
ENSP00000278568	ENSP00000348461	0	0	0	0	999	800	988	999
ENSP00000278616	ENSP00000323421	0	0	0	0	845	0	959	993
ENSP00000278616	ENSP00000350283	0	0	0	0	998	900	955	999
ENSP00000278616	ENSP00000372023	0	0	0	0	845	800	993	999
ENSP00000278916	ENSP00000303706	0	0	0	199	994	900	992	999
ENSP00000278916	ENSP00000312995	0	0	0	0	922	0	991	999
ENSP00000278916	ENSP00000321656	0	0	0	0	992	900	987	999
ENSP00000279593	ENSP00000293813	0	0	0	0	995	800	989	999
ENSP00000279593	ENSP00000357656	0	0	0	0	845	900	963	999
ENSP00000280892	ENSP00000340691	0	0	0	0	999	900	993	999
ENSP00000280892	ENSP00000354558	0	0	0	0	569	900	971	998
ENSP00000280892	ENSP00000369757	0	0	0	216	784	900	982	999
ENSP00000281950	ENSP00000358716	0	0	0	0	573	900	942	997
ENSP00000282091	ENSP00000321999	0	0	0	0	620	900	993	999
ENSP00000282091	ENSP00000331746	0	0	0	0	0	900	972	997
ENSP00000282091	ENSP00000360141	0	0	0	0	0	900	967	996
ENSP00000282091	ENSP00000379213	0	0	0	0	0	900	993	999
ENSP00000282516	ENSP00000354720	0	0	0	334	0	0	967	977
ENSP00000282561	ENSP00000284384	0	0	0	0	845	800	898	996
ENSP00000282561	ENSP00000350941	0	0	0	0	845	800	958	998
ENSP00000283147	ENSP00000363708	0	0	0	0	816	900	958	999
ENSP00000283195	ENSP00000324897	0	0	0	0	994	0	992	999
ENSP00000283195	ENSP00000376076	0	0	0	160	950	900	944	999
ENSP00000283195	ENSP00000396127	0	0	0	0	999	900	885	999
ENSP00000284384	ENSP00000342793	0	0	0	0	845	900	963	999
ENSP00000284384	ENSP00000349465	0	0	0	0	845	0	958	993
ENSP00000284384	ENSP00000361818	0	0	0	0	620	900	953	997
ENSP00000284981	ENSP00000323929	0	0	0	0	620	900	930	997
ENSP00000284981	ENSP00000326366	0	0	0	0	922	0	994	999
ENSP00000284981	ENSP00000355896	0	0	0	0	620	900	877	994
ENSP00000287038	ENSP00000346012	0	0	0	688	327	0	686	924
ENSP00000287038	ENSP00000363676	0	0	0	975	679	900	567	999
ENSP00000287038	ENSP00000369757	0	0	250	926	345	900	714	998
ENSP00000287139	ENSP00000296145	0	0	0	0	0	0	954	954
ENSP00000287820	ENSP00000302967	0	0	0	0	789	900	887	997
ENSP00000287820	ENSP00000392028	0	0	0	0	0	899	0	899
ENSP00000287820	ENSP00000395498	0	0	0	0	0	800	965	992
ENSP00000287820	ENSP00000419692	0	0	0	0	998	900	217	999
ENSP00000287934	ENSP00000290167	0	0	0	0	0	800	953	990
ENSP00000288135	ENSP00000339007	0	0	0	0	988	900	544	999
ENSP00000288986	ENSP00000365891	0	0	0	0	962	900	988	999
ENSP00000289820	ENSP00000332194	0	0	0	0	0	0	892	892
ENSP00000290953	ENSP00000299766	0	0	0	0	937	900	987	999
ENSP00000290953	ENSP00000335074	0	0	0	0	620	0	991	996
ENSP00000292303	ENSP00000302234	0	0	0	0	814	800	962	998
ENSP00000292408	ENSP00000334122	0	0	0	0	999	800	838	999
ENSP00000292408	ENSP00000338548	0	0	0	0	937	900	950	999
ENSP00000292408	ENSP00000371790	0	0	0	0	999	900	944	999
ENSP00000293813	ENSP00000342235	0	0	0	0	908	0	961	996
ENSP00000294241	ENSP00000341551	0	0	0	0	673	900	683	988
ENSP00000294241	ENSP00000373715	0	0	0	0	946	900	956	999
ENSP00000294339	ENSP00000338207	0	0	0	0	818	0	985	997
ENSP00000294339	ENSP00000346440	0	0	0	0	967	0	902	996
ENSP00000294339	ENSP00000362649	0	0	0	0	927	900	518	996
ENSP00000294339	ENSP00000365858	0	0	0	0	809	0	985	997
ENSP00000295600	ENSP00000368401	0	0	0	0	620	0	977	990
ENSP00000295600	ENSP00000375921	0	0	0	0	620	0	993	997
ENSP00000295600	ENSP00000376765	0	0	0	0	812	900	827	996
ENSP00000295619	ENSP00000303325	0	0	0	0	0	900	785	977
ENSP00000295731	ENSP00000332353	0	0	0	0	567	900	992	999
ENSP00000295731	ENSP00000379213	0	0	0	0	0	900	971	996
ENSP00000295731	ENSP00000392028	0	0	0	0	0	0	913	913
ENSP00000295987	ENSP00000319060	0	0	0	0	620	0	962	984
ENSP00000296029	ENSP00000362795	0	0	0	0	531	900	983	999
ENSP00000296277	ENSP00000346012	0	0	0	190	0	0	727	764
ENSP00000296277	ENSP00000364976	0	0	0	0	0	0	685	685
ENSP00000296522	ENSP00000356438	0	0	0	0	0	0	954	954
ENSP00000296875	ENSP00000363708	0	0	0	0	620	0	953	981
ENSP00000297261	ENSP00000321797	0	0	0	0	0	0	993	993
ENSP00000297261	ENSP00000328181	0	0	0	0	0	0	993	993
ENSP00000297261	ENSP00000332353	0	0	0	0	564	900	994	999
ENSP00000297261	ENSP00000354586	0	0	0	0	0	900	993	999
ENSP00000297261	ENSP00000371790	0	0	0	0	0	0	990	990
ENSP00000297338	ENSP00000300093	0	0	0	0	0	900	935	993
ENSP00000297338	ENSP00000354720	0	0	0	707	984	900	994	999
ENSP00000297494	ENSP00000335153	0	0	0	0	974	0	954	998
ENSP00000297494	ENSP00000341992	0	0	0	0	0	0	849	849
ENSP00000298171	ENSP00000346879	0	0	0	0	0	0	992	992
ENSP00000298171	ENSP00000360141	0	0	0	0	620	900	811	991
ENSP00000299293	ENSP00000300574	0	0	0	0	781	900	930	998
ENSP00000299293	ENSP00000339007	0	0	0	0	985	900	985	999
ENSP00000299293	ENSP00000340944	0	0	0	0	961	900	977	999
ENSP00000299293	ENSP00000380280	0	0	0	0	984	0	986	999
ENSP00000299481	ENSP00000333097	0	0	0	0	0	0	657	657
ENSP00000299543	ENSP00000377969	0	0	0	0	979	900	981	999
ENSP00000300093	ENSP00000301633	0	0	0	714	0	900	960	998
ENSP00000300093	ENSP00000312995	0	0	0	0	845	900	987	999
ENSP00000300093	ENSP00000321656	0	0	0	172	989	900	969	999
ENSP00000300177	ENSP00000333950	0	0	0	0	0	0	966	966
ENSP00000300574	ENSP00000381107	0	0	0	0	996	900	981	999
ENSP00000301633	ENSP00000306043	0	0	0	881	809	900	972	999
ENSP00000301633	ENSP00000313950	0	0	0	785	996	900	978	999
ENSP00000301633	ENSP00000367207	0	0	0	0	0	900	954	995
ENSP00000301843	ENSP00000323184	0	0	0	0	0	0	931	931
ENSP00000301843	ENSP00000350941	0	0	0	0	620	900	968	998
ENSP00000302150	ENSP00000371432	0	0	0	0	959	900	993	999
ENSP00000302234	ENSP00000362795	0	0	0	0	538	900	962	998
ENSP00000302269	ENSP00000339007	0	0	0	0	996	900	173	999
ENSP00000302269	ENSP00000348461	0	0	0	0	937	900	980	999
ENSP00000302630	ENSP00000315955	0	0	0	0	620	0	991	996
ENSP00000302961	ENSP00000338018	0	0	0	0	922	0	933	994
ENSP00000302961	ENSP00000367207	0	0	0	0	0	900	952	994
ENSP00000303325	ENSP00000321106	0	0	0	0	845	900	949	999
ENSP00000303706	ENSP00000314792	0	0	0	0	0	0	859	859
ENSP00000303706	ENSP00000367207	0	0	0	0	0	900	965	996
ENSP00000303706	ENSP00000372023	0	0	0	0	974	800	993	999
ENSP00000303830	ENSP00000339007	0	0	0	0	620	900	987	999
ENSP00000303830	ENSP00000340944	0	0	0	0	845	900	961	999
ENSP00000303830	ENSP00000348986	0	0	0	0	845	900	994	999
ENSP00000304669	ENSP00000333950	0	0	0	0	0	900	688	966
ENSP00000304669	ENSP00000344456	0	0	0	0	994	900	975	999
ENSP00000304895	ENSP00000339007	0	0	0	0	987	900	982	999
ENSP00000304895	ENSP00000340944	0	0	0	0	974	900	963	999
ENSP00000304895	ENSP00000343204	0	0	0	0	906	900	953	999
ENSP00000304895	ENSP00000348986	0	0	0	0	0	900	993	999
ENSP00000304895	ENSP00000353483	0	0	0	0	937	800	965	999
ENSP00000304903	ENSP00000358490	0	0	0	0	994	0	975	999
ENSP00000305692	ENSP00000366482	0	0	0	0	0	0	964	964
ENSP00000305692	ENSP00000403536	0	0	0	0	0	0	976	976
ENSP00000305769	ENSP00000341551	0	0	0	0	996	800	127	999
ENSP00000306043	ENSP00000321656	0	0	0	160	922	900	965	999
ENSP00000306043	ENSP00000323300	0	0	0	790	620	0	0	914
ENSP00000306043	ENSP00000364976	0	0	0	844	631	0	976	998
ENSP00000306245	ENSP00000356438	0	0	0	0	0	900	963	996
ENSP00000306245	ENSP00000360266	0	0	0	660	999	900	994	999
ENSP00000306245	ENSP00000361850	0	0	0	0	0	900	969	996
ENSP00000306245	ENSP00000368683	0	0	0	0	0	900	953	995
ENSP00000306245	ENSP00000387699	0	0	0	0	0	900	987	998
ENSP00000306512	ENSP00000384273	0	0	0	0	782	900	963	999
ENSP00000307046	ENSP00000338548	0	0	0	0	0	900	962	995
ENSP00000307046	ENSP00000346839	0	0	0	0	620	900	954	998
ENSP00000308541	ENSP00000329380	0	0	0	0	993	900	316	999
ENSP00000308541	ENSP00000353393	0	0	0	0	845	900	975	999
ENSP00000308541	ENSP00000356771	0	0	0	0	845	900	993	999
ENSP00000308750	ENSP00000396439	0	0	0	0	555	0	928	966
ENSP00000308938	ENSP00000346839	0	0	0	0	531	900	976	998
ENSP00000309103	ENSP00000309503	0	0	0	0	961	900	901	999
ENSP00000309103	ENSP00000329623	0	0	0	0	999	900	970	999
ENSP00000309503	ENSP00000329380	0	0	0	0	994	900	0	999
ENSP00000309597	ENSP00000314458	0	0	0	0	930	900	953	999
ENSP00000309831	ENSP00000358716	0	0	0	0	548	900	919	995
ENSP00000309845	ENSP00000349547	0	0	0	0	926	800	863	997
ENSP00000309845	ENSP00000384675	0	0	0	0	999	900	858	999
ENSP00000309871	ENSP00000313950	0	0	0	254	924	900	941	999
ENSP00000309871	ENSP00000348461	0	0	0	0	0	900	964	996
ENSP00000309913	ENSP00000327758	0	0	0	0	845	0	992	998
ENSP00000310491	ENSP00000314458	0	0	0	0	999	900	991	999
ENSP00000310491	ENSP00000400175	0	0	0	0	999	0	992	999
ENSP00000311257	ENSP00000363115	0	0	0	0	0	0	631	631
ENSP00000312652	ENSP00000330393	0	0	0	0	899	900	993	999
ENSP00000312652	ENSP00000335074	0	0	0	0	620	0	988	995
ENSP00000312652	ENSP00000366482	0	0	0	0	0	0	961	961
ENSP00000312652	ENSP00000387662	0	0	0	0	0	900	983	998
ENSP00000312987	ENSP00000341551	0	0	0	0	620	900	861	994
ENSP00000313829	ENSP00000339007	0	0	0	0	996	0	769	999
ENSP00000313829	ENSP00000350941	0	0	0	0	986	0	954	999
ENSP00000314151	ENSP00000363822	0	0	0	0	962	0	981	999
ENSP00000314458	ENSP00000342793	0	0	0	0	620	900	954	998
ENSP00000314458	ENSP00000347198	0	0	0	0	531	900	860	992
ENSP00000314458	ENSP00000364893	0	0	0	0	818	900	966	999
ENSP00000314458	ENSP00000365891	0	0	0	0	999	900	991	999
ENSP00000315955	ENSP00000387662	0	0	0	0	0	900	973	997
ENSP00000315988	ENSP00000349465	0	0	0	0	0	0	558	558
ENSP00000316840	ENSP00000344818	0	0	0	0	999	900	639	999
ENSP00000316840	ENSP00000358335	0	0	0	0	999	900	963	999
ENSP00000316840	ENSP00000358997	0	0	0	0	999	900	972	999
ENSP00000317333	ENSP00000368401	0	0	0	0	0	0	982	982
ENSP00000317714	ENSP00000320935	0	0	0	0	0	900	944	994
ENSP00000318297	ENSP00000340330	0	0	0	0	942	900	923	999
ENSP00000318297	ENSP00000344456	0	0	0	0	967	800	940	999
ENSP00000319060	ENSP00000349467	0	0	0	0	620	800	938	994
ENSP00000321656	ENSP00000361275	0	0	0	0	814	900	968	999
ENSP00000321656	ENSP00000372023	0	0	0	0	814	800	990	999
ENSP00000321797	ENSP00000380280	0	0	0	0	543	800	993	999
ENSP00000321797	ENSP00000410294	0	0	0	0	999	800	970	999
ENSP00000323300	ENSP00000348496	0	0	0	0	0	0	659	659
ENSP00000323421	ENSP00000354720	0	0	158	152	999	900	299	999
ENSP00000323588	ENSP00000341551	0	0	0	0	0	900	876	986
ENSP00000323588	ENSP00000368401	0	0	0	0	620	0	966	986
ENSP00000324806	ENSP00000344456	0	0	0	0	993	900	992	999
ENSP00000324806	ENSP00000367207	0	0	0	0	845	900	931	998
ENSP00000324897	ENSP00000348577	0	0	0	0	998	900	967	999
ENSP00000325313	ENSP00000329106	0	0	0	0	620	0	828	930
ENSP00000325313	ENSP00000349547	0	0	0	0	845	0	950	991
ENSP00000325690	ENSP00000381098	0	0	0	0	845	0	978	996
ENSP00000325690	ENSP00000399968	0	0	0	0	921	900	928	999
ENSP00000326366	ENSP00000344456	0	0	0	0	999	900	989	999
ENSP00000326699	ENSP00000334294	0	0	0	0	0	0	903	903
ENSP00000327758	ENSP00000334458	0	0	0	0	937	0	991	999
ENSP00000327758	ENSP00000344456	0	0	0	0	0	900	943	994
ENSP00000327758	ENSP00000365663	0	0	0	0	0	0	964	964
ENSP00000327758	ENSP00000366534	0	0	0	0	639	900	920	996
ENSP00000328181	ENSP00000379204	0	0	0	0	959	800	992	999
ENSP00000329357	ENSP00000332973	0	0	0	0	922	800	961	999
ENSP00000329357	ENSP00000345571	0	0	0	0	963	900	831	999
ENSP00000329357	ENSP00000362649	0	0	0	0	999	0	828	999
ENSP00000329357	ENSP00000367207	0	0	0	0	819	900	961	999
ENSP00000329623	ENSP00000339992	0	0	0	0	0	900	957	995
ENSP00000329623	ENSP00000367207	0	0	0	0	620	900	963	998
ENSP00000330341	ENSP00000354394	0	0	0	0	0	900	993	999
ENSP00000330341	ENSP00000371067	0	0	0	0	937	900	989	999
ENSP00000330393	ENSP00000371067	0	0	0	0	809	900	991	999
ENSP00000331327	ENSP00000372547	0	0	0	0	0	0	971	971
ENSP00000331746	ENSP00000352561	0	0	0	0	0	900	993	999
ENSP00000331746	ENSP00000379213	0	0	0	0	0	900	962	996
ENSP00000332164	ENSP00000417164	0	0	0	0	642	0	885	956
ENSP00000332194	ENSP00000340330	0	0	0	0	620	0	967	986
ENSP00000332194	ENSP00000358151	0	0	0	0	0	0	993	993
ENSP00000332449	ENSP00000338207	0	0	0	0	0	0	827	827
ENSP00000332973	ENSP00000341551	0	0	0	0	999	800	114	999
ENSP00000332973	ENSP00000364133	0	0	0	0	543	800	989	998
ENSP00000333097	ENSP00000378326	0	0	0	0	0	0	952	952
ENSP00000333188	ENSP00000362690	0	0	0	0	0	0	973	973
ENSP00000333950	ENSP00000367494	0	0	0	0	0	0	944	944
ENSP00000333950	ENSP00000387266	0	0	0	0	0	0	963	963
ENSP00000333950	ENSP00000402094	0	0	0	0	835	0	905	983
ENSP00000334122	ENSP00000380280	0	0	0	0	999	800	851	999
ENSP00000334198	ENSP00000349320	0	0	0	0	0	900	908	990
ENSP00000334294	ENSP00000349959	0	0	0	0	0	0	786	786
ENSP00000335153	ENSP00000338018	0	0	0	0	992	0	954	999
ENSP00000336790	ENSP00000344352	0	0	0	0	620	900	954	998
ENSP00000337736	ENSP00000380702	0	0	0	0	925	0	986	998
ENSP00000337825	ENSP00000358490	0	0	0	847	812	0	954	998
ENSP00000337825	ENSP00000391592	0	0	0	0	975	900	288	998
ENSP00000338018	ENSP00000344818	0	0	0	0	999	0	0	999
ENSP00000338018	ENSP00000361125	0	0	0	0	0	900	993	999
ENSP00000338548	ENSP00000339007	0	0	0	0	0	900	974	997
ENSP00000338548	ENSP00000344822	0	0	0	0	983	0	782	996
ENSP00000338548	ENSP00000380280	0	0	0	0	998	800	993	999
ENSP00000338548	ENSP00000410294	0	0	0	0	999	800	993	999
ENSP00000338799	ENSP00000340944	0	0	0	0	961	900	926	999
ENSP00000339007	ENSP00000340944	0	0	0	0	999	900	300	999
ENSP00000339007	ENSP00000341189	0	0	0	0	997	0	961	999
ENSP00000339007	ENSP00000352721	0	0	0	0	905	0	971	997
ENSP00000339007	ENSP00000360683	0	0	0	0	974	900	957	999
ENSP00000339007	ENSP00000371067	0	0	0	0	874	900	961	999
ENSP00000339007	ENSP00000384675	0	0	0	0	999	900	990	999
ENSP00000339007	ENSP00000401303	0	0	0	0	999	900	327	999
ENSP00000339992	ENSP00000365858	0	0	0	0	0	900	972	997
ENSP00000339992	ENSP00000367207	0	0	0	0	0	900	954	995
ENSP00000340330	ENSP00000347733	0	0	0	0	852	900	985	999
ENSP00000340944	ENSP00000341189	0	0	0	0	819	900	950	998
ENSP00000340944	ENSP00000354394	0	0	0	0	620	900	962	998
ENSP00000340944	ENSP00000371067	0	0	0	0	974	900	963	999
ENSP00000340944	ENSP00000384675	0	0	0	0	781	900	964	999
ENSP00000341189	ENSP00000350941	0	0	0	0	999	800	197	999
ENSP00000341189	ENSP00000361021	0	0	0	0	862	800	961	998
ENSP00000341551	ENSP00000344456	0	0	0	0	538	900	940	996
ENSP00000341551	ENSP00000360266	0	0	0	0	548	900	953	997
ENSP00000341551	ENSP00000364133	0	0	0	0	771	900	929	998
ENSP00000341551	ENSP00000366534	0	0	0	0	620	900	969	998
ENSP00000344352	ENSP00000360266	0	0	0	736	984	900	962	999
ENSP00000344456	ENSP00000346440	0	0	0	0	997	0	983	999
ENSP00000344456	ENSP00000348461	0	0	0	0	0	900	976	997
ENSP00000344456	ENSP00000350941	0	0	0	0	620	900	964	998
ENSP00000344456	ENSP00000359206	0	0	0	0	993	900	973	999
ENSP00000344456	ENSP00000363804	0	0	0	0	0	900	899	989
ENSP00000344456	ENSP00000363822	0	0	0	0	998	0	857	999
ENSP00000344456	ENSP00000367207	0	0	0	0	552	900	962	998
ENSP00000344456	ENSP00000368169	0	0	0	0	568	900	972	998
ENSP00000344818	ENSP00000360266	0	0	0	0	998	0	172	998
ENSP00000344818	ENSP00000417281	0	0	0	0	999	0	245	999
ENSP00000345571	ENSP00000367207	0	0	0	0	0	900	982	998
ENSP00000346839	ENSP00000353393	0	0	0	0	0	900	953	995
ENSP00000346839	ENSP00000355896	0	0	0	0	0	900	987	998
ENSP00000346839	ENSP00000361818	0	0	0	0	0	900	953	995
ENSP00000346839	ENSP00000364094	0	0	0	0	620	900	981	999
ENSP00000346839	ENSP00000380227	0	0	0	0	620	900	990	999
ENSP00000346879	ENSP00000395498	0	0	0	0	845	0	993	998
ENSP00000347198	ENSP00000381450	0	0	0	0	531	900	988	999
ENSP00000347733	ENSP00000367207	0	0	0	0	985	900	953	999
ENSP00000348461	ENSP00000356505	0	0	0	0	969	900	978	999
ENSP00000348461	ENSP00000381107	0	0	0	0	924	900	992	999
ENSP00000348577	ENSP00000376076	0	0	0	0	999	900	971	999
ENSP00000348577	ENSP00000396127	0	0	0	0	998	900	953	999
ENSP00000348708	ENSP00000366396	0	0	0	0	999	0	6	998
ENSP00000348708	ENSP00000373715	0	0	0	0	999	0	482	999
ENSP00000348986	ENSP00000360683	0	0	0	0	0	900	989	998
ENSP00000348986	ENSP00000365016	0	0	0	0	0	900	992	999
ENSP00000348986	ENSP00000366482	0	0	0	0	0	0	964	964
ENSP00000348986	ENSP00000370421	0	0	0	0	0	0	993	993
ENSP00000349320	ENSP00000355192	0	0	0	0	0	900	968	996
ENSP00000349959	ENSP00000354558	0	0	0	0	999	900	991	999
ENSP00000350283	ENSP00000372023	0	0	0	0	971	0	971	999
ENSP00000350283	ENSP00000373952	0	0	0	0	620	900	951	997
ENSP00000350941	ENSP00000360683	0	0	0	0	999	900	961	999
ENSP00000352516	ENSP00000362649	0	0	0	213	968	900	969	999
ENSP00000352516	ENSP00000368438	0	0	0	595	987	0	960	999
ENSP00000352608	ENSP00000355192	0	0	0	0	620	0	953	981
ENSP00000352608	ENSP00000371138	0	0	0	0	974	0	962	998
ENSP00000352721	ENSP00000359423	0	0	0	0	0	0	932	932
ENSP00000353393	ENSP00000364709	0	0	0	0	845	900	954	999
ENSP00000353483	ENSP00000360266	0	0	0	0	999	800	993	999
ENSP00000354394	ENSP00000371067	0	0	0	0	556	900	993	999
ENSP00000354558	ENSP00000371138	0	0	0	0	999	0	987	999
ENSP00000354586	ENSP00000359206	0	0	0	0	0	900	908	990
ENSP00000354621	ENSP00000384803	0	0	0	0	846	900	873	997
ENSP00000354621	ENSP00000400175	0	0	0	0	937	0	937	995
ENSP00000355343	ENSP00000356505	0	0	0	0	0	899	0	899
ENSP00000355343	ENSP00000358335	0	0	0	0	0	899	0	899
ENSP00000355343	ENSP00000359290	0	0	0	0	0	899	0	899
ENSP00000355896	ENSP00000364133	0	0	0	0	910	800	893	997
ENSP00000356438	ENSP00000360266	0	0	0	0	0	900	961	995
ENSP00000356438	ENSP00000360687	0	0	0	0	0	900	962	995
ENSP00000356771	ENSP00000364709	0	0	0	0	620	900	961	998
ENSP00000358151	ENSP00000405574	0	0	0	0	832	0	961	993
ENSP00000358698	ENSP00000363826	0	0	0	0	0	800	911	981
ENSP00000358716	ENSP00000370119	0	0	0	0	980	0	901	997
ENSP00000359345	ENSP00000417281	0	0	0	0	997	900	810	999
ENSP00000359531	ENSP00000377969	0	0	0	0	980	900	955	999
ENSP00000359567	ENSP00000368401	0	0	0	0	620	0	949	979
ENSP00000360266	ENSP00000361850	0	0	0	0	0	900	967	996
ENSP00000360683	ENSP00000371067	0	0	0	0	937	900	964	999
ENSP00000360687	ENSP00000369927	0	0	0	0	0	900	771	975
ENSP00000361066	ENSP00000363822	0	0	0	0	971	0	972	999
ENSP00000362649	ENSP00000384273	0	0	0	0	996	0	846	999
ENSP00000363676	ENSP00000417281	0	0	0	0	999	900	982	999
ENSP00000363708	ENSP00000368104	0	0	0	0	894	900	993	999
ENSP00000363708	ENSP00000379204	0	0	0	0	780	900	991	999
ENSP00000363822	ENSP00000399968	0	0	0	0	998	0	989	999
ENSP00000364094	ENSP00000380227	0	0	0	0	995	900	916	999
ENSP00000364094	ENSP00000386896	0	0	0	0	995	900	852	999
ENSP00000364133	ENSP00000371138	0	0	0	0	996	0	958	999
ENSP00000364893	ENSP00000378338	0	0	0	0	957	900	968	999
ENSP00000365016	ENSP00000371067	0	0	0	0	620	900	965	998
ENSP00000365663	ENSP00000368683	0	0	0	0	0	0	962	962
ENSP00000366396	ENSP00000374354	0	0	0	0	999	0	75	999
ENSP00000367207	ENSP00000380702	0	0	0	0	816	0	947	989
ENSP00000370119	ENSP00000372484	0	0	0	0	0	0	782	782
ENSP00000371067	ENSP00000371432	0	0	0	0	845	900	991	999
ENSP00000371067	ENSP00000391592	0	0	0	0	845	900	966	999
ENSP00000371067	ENSP00000401303	0	0	0	0	809	900	954	999
ENSP00000371790	ENSP00000380280	0	0	0	0	543	800	982	998
ENSP00000376076	ENSP00000417281	0	0	0	0	928	900	812	998
ENSP00000379204	ENSP00000384803	0	0	0	0	0	900	991	999
ENSP00000384675	ENSP00000401303	0	0	0	0	998	900	954	999
ENSP00000396439	ENSP00000419494	0	0	0	0	921	0	975	997
ENSP00000399968	ENSP00000419692	0	0	0	0	986	900	658	999
