# Supplementary material for: A Hybrid Computational Method for the Discovery of Novel Reproduction-Related Genes
Source: PLoS One. 2015 Mar 13;10(3):e0117090. doi: 10.1371/journal.pone.0117090 (PMC4358884; doi:10.1371/journal.pone.0117090)
Supplement: S6 Information — (XLSX) [file pone.0117090.s006.xlsx]

## Sheet: level 3
GO BP level 3
Description	GOID	novel genes	known genes		pValue: 0.001100
activation of immune response	GO:0002253	0	1
anatomical structure development	GO:0048856	21	79
anatomical structure formation involved in morphogenesis	GO:0048646	13	26
anatomical structure morphogenesis	GO:0009653	19	47
antigen processing and presentation	GO:0019882	0	1
behavior	GO:0007610	2	13
biosynthetic process	GO:0009058	17	72
cardiac muscle tissue growth	GO:0055017	4	5
catabolic process	GO:0009056	0	19
cell adhesion	GO:0007155	6	18
cell growth	GO:0016049	5	15
cell motility	GO:0048870	10	22
cell proliferation	GO:0008283	13	42
cellular component biogenesis	GO:0044085	5	22
cellular component organization	GO:0016043	13	56
cellular localization	GO:0051641	7	41
cellular metabolic process	GO:0044237	19	86
cellular process involved in reproduction	GO:0048610	8	50
cellular response to stimulus	GO:0051716	18	65
circadian rhythm	GO:0007623	0	4
death	GO:0016265	14	34
detection of stimulus	GO:0051606	0	6
developmental growth	GO:0048589	8	19
developmental process involved in reproduction	GO:0003006	8	66
establishment of localization	GO:0051234	9	43
establishment of localization in cell	GO:0051649	7	36
establishment of organelle localization	GO:0051656	1	3
establishment of protein localization	GO:0045184	5	16
hormone metabolic process	GO:0042445	1	10
immune effector process	GO:0002252	0	6
immune response	GO:0006955	4	15
immune system development	GO:0002520	5	13
interspecies interaction between organisms	GO:0044419	0	1
leukocyte activation	GO:0045321	4	11
leukocyte migration	GO:0050900	0	8
localization of cell	GO:0051674	6	13
lymphocyte costimulation	GO:0031294	0	1
macromolecule localization	GO:0033036	5	25
maintenance of location	GO:0051235	0	5
meiotic cell cycle	GO:0051321	0	15
multi-multicellular organism process	GO:0044706	3	15
multi-organism behavior	GO:0051705	0	1
multi-organism cellular process	GO:0044764	0	1
multi-organism reproductive process	GO:0044703	7	58
multicellular organism growth	GO:0035264	1	5
multicellular organism reproduction	GO:0032504	7	64
multicellular organismal reproductive process	GO:0048609	7	58
muscle adaptation	GO:0043500	1	2
myeloid cell homeostasis	GO:0002262	1	4
negative regulation of biological process	GO:0048519	18	63
negative regulation of cellular component organization	GO:0051129	6	5
negative regulation of cellular process	GO:0048523	18	61
negative regulation of circadian rhythm	GO:0042754	0	2
negative regulation of developmental process	GO:0051093	11	23
negative regulation of growth	GO:0045926	4	11
negative regulation of homeostatic process	GO:0032845	0	1
negative regulation of immune system process	GO:0002683	2	8
negative regulation of locomotion	GO:0040013	3	11
negative regulation of metabolic process	GO:0009892	9	39
negative regulation of multi-organism process	GO:0043901	0	1
negative regulation of multicellular organismal process	GO:0051241	6	13
negative regulation of reproductive process	GO:2000242	2	10
negative regulation of response to stimulus	GO:0048585	10	23
negative regulation of signaling	GO:0023057	9	18
negative regulation of transport	GO:0051051	2	11
nitrogen compound metabolic process	GO:0006807	17	66
organ growth	GO:0035265	4	8
organelle organization	GO:0006996	4	35
organic substance metabolic process	GO:0071704	20	92
ovulation cycle	GO:0042698	2	15
ovulation cycle process	GO:0022602	2	17
pigmentation	GO:0043473	1	2
positive regulation of biological process	GO:0048518	19	62
positive regulation of cellular component biogenesis	GO:0044089	0	1
positive regulation of cellular component organization	GO:0051130	4	15
positive regulation of cellular process	GO:0048522	19	59
positive regulation of circadian rhythm	GO:0042753	0	2
positive regulation of developmental process	GO:0051094	13	31
positive regulation of growth	GO:0045927	2	9
positive regulation of immune system process	GO:0002684	3	7
positive regulation of locomotion	GO:0040017	5	8
positive regulation of metabolic process	GO:0009893	15	50
positive regulation of multicellular organismal process	GO:0051240	10	24
positive regulation of ovarian follicle development	GO:2000386	0	1
positive regulation of reproductive process	GO:2000243	0	12
positive regulation of response to stimulus	GO:0048584	14	30
positive regulation of signaling	GO:0023056	14	27
positive regulation of transport	GO:0051050	3	14
primary metabolic process	GO:0044238	19	90
production of molecular mediator of immune response	GO:0002440	0	4
protein activation cascade	GO:0072376	1	1
regulation of biological process	GO:0050789	21	91
regulation of biological quality	GO:0065008	9	50
regulation of cellular component biogenesis	GO:0044087	4	11
regulation of cellular component organization	GO:0051128	11	25
regulation of cellular process	GO:0050794	21	88
regulation of circadian rhythm	GO:0042752	0	3
regulation of developmental process	GO:0050793	17	44
regulation of growth	GO:0040008	10	24
regulation of homeostatic process	GO:0032844	1	8
regulation of immune system process	GO:0002682	8	20
regulation of localization	GO:0032879	10	34
regulation of locomotion	GO:0040012	7	19
regulation of metabolic process	GO:0019222	19	74
regulation of molecular function	GO:0065009	11	36
regulation of multi-organism process	GO:0043900	0	5
regulation of multicellular organismal process	GO:0051239	15	51
regulation of reproductive process	GO:2000241	3	20
regulation of response to stimulus	GO:0048583	18	41
regulation of signaling	GO:0023051	18	40
reproductive process	GO:0022414	11	102
response to abiotic stimulus	GO:0009628	3	18
response to biotic stimulus	GO:0009607	0	3
response to chemical	GO:0042221	16	46
response to dietary excess	GO:0002021	0	1
response to endogenous stimulus	GO:0009719	12	36
response to external stimulus	GO:0009605	10	28
response to other organism	GO:0051707	0	3
response to stress	GO:0006950	10	37
rhythmic behavior	GO:0007622	0	2
sexual reproduction	GO:0019953	6	46
single-multicellular organism process	GO:0044707	22	95
single-organism behavior	GO:0044708	0	8
single-organism cellular process	GO:0044763	22	101
single-organism developmental process	GO:0044767	21	88
single-organism localization	GO:1902578	0	3
single-organism membrane organization	GO:0044802	0	3
single-organism metabolic process	GO:0044710	8	49
single-organism transport	GO:0044765	7	39
single organism reproductive process	GO:0044702	11	92
single organism signaling	GO:0044700	20	60
T cell selection	GO:0045058	0	2
taxis	GO:0042330	8	14
tolerance induction	GO:0002507	1	0
transport	GO:0006810	8	36

## Sheet: level 4
GO BP level 4
Description	GOID	novel genes	known genes		pValue: 0.000700
acrosomal vesicle exocytosis	GO:0060478	0	3
acrosome matrix dispersal	GO:0002077	0	1
acrosome reaction	GO:0007340	0	6
actin filament-based process	GO:0030029	0	10
activation of innate immune response	GO:0002218	0	1
adaptive immune response	GO:0002250	0	2
adenohypophysis development	GO:0021984	0	2
adrenal cortex development	GO:0035801	0	1
adrenal cortex formation	GO:0035802	0	1
adult behavior	GO:0030534	0	5
aggressive behavior	GO:0002118	0	1
aging	GO:0007568	1	6
amide transport	GO:0042886	1	9
amine transport	GO:0015837	0	2
anagen	GO:0042640	1	0
anatomical structure formation involved in morphogenesis	GO:0048646	13	26
anatomical structure maturation	GO:0071695	1	1
anatomical structure morphogenesis	GO:0009653	19	47
anatomical structure regression	GO:0060033	0	1
androgen metabolic process	GO:0008209	0	4
angiogenesis	GO:0001525	6	12
antigen processing and presentation of exogenous antigen	GO:0019884	0	1
antigen processing and presentation of peptide antigen	GO:0048002	0	1
antigen processing and presentation of peptide or polysaccharide antigen via MHC class II	GO:0002504	0	1
antral ovarian follicle growth	GO:0001547	1	1
apoptotic process involved in development	GO:1902742	4	6
apoptotic process involved in morphogenesis	GO:0060561	3	3
appendage development	GO:0048736	8	9
appendage morphogenesis	GO:0035107	8	9
ascending thin limb development	GO:0072021	0	1
atrioventricular canal development	GO:0036302	0	1
atrioventricular node development	GO:0003162	1	0
B cell tolerance induction	GO:0002514	1	0
behavioral defense response	GO:0002209	0	1
behavioral fear response	GO:0001662	0	1
blastocyst development	GO:0001824	1	4
blastocyst formation	GO:0001825	0	4
blood coagulation, extrinsic pathway	GO:0007598	1	0
blood coagulation, fibrin clot formation	GO:0072378	1	1
blood coagulation, intrinsic pathway	GO:0007597	1	1
blood vessel development	GO:0001568	11	12
blood vessel morphogenesis	GO:0048514	9	11
body morphogenesis	GO:0010171	1	5
bone development	GO:0060348	2	3
bone morphogenesis	GO:0060349	2	2
brain development	GO:0007420	6	22
bronchus development	GO:0060433	2	0
bundle of His development	GO:0003166	1	1
C21-steroid hormone metabolic process	GO:0008207	0	3
carbohydrate derivative metabolic process	GO:1901135	1	15
carbohydrate metabolic process	GO:0005975	0	2
carbohydrate transport	GO:0008643	0	1
cardiac chamber development	GO:0003205	6	7
cardiac chamber formation	GO:0003207	2	0
cardiac chamber morphogenesis	GO:0003206	5	5
cardiac conduction system development	GO:0003161	2	1
cardiac muscle cell proliferation	GO:0060038	4	5
cardiac septum development	GO:0003279	5	7
cardiac septum morphogenesis	GO:0060411	4	5
cartilage development involved in endochondral bone morphogenesis	GO:0060351	0	1
cell-cell adhesion	GO:0016337	5	11
cell-cell signaling	GO:0007267	6	27
cell-substrate adhesion	GO:0031589	1	4
cell activation	GO:0001775	4	17
cell activation involved in immune response	GO:0002263	0	1
cell adhesion	GO:0007155	6	18
cell adhesion mediated by integrin	GO:0033627	0	2
cell aging	GO:0007569	0	1
cell communication	GO:0007154	19	52
cell cycle	GO:0007049	8	26
cell cycle process	GO:0022402	6	24
cell death	GO:0008219	14	34
cell development	GO:0048468	15	48
cell division	GO:0051301	5	23
cell growth	GO:0016049	5	15
cell junction organization	GO:0034330	0	5
cell migration	GO:0016477	10	20
cell motility	GO:0048870	10	22
cell projection organization	GO:0030030	8	13
cell proliferation involved in heart morphogenesis	GO:0061323	2	1
cell proliferation involved in kidney development	GO:0072111	2	2
cell recognition	GO:0008037	0	6
cellular alcohol metabolic process	GO:0044107	0	1
cellular aldehyde metabolic process	GO:0006081	0	1
cellular aromatic compound metabolic process	GO:0006725	17	65
cellular biosynthetic process	GO:0044249	17	72
cellular catabolic process	GO:0044248	0	17
cellular component assembly	GO:0022607	5	21
cellular component assembly involved in morphogenesis	GO:0010927	0	1
cellular component disassembly	GO:0022411	1	5
cellular component morphogenesis	GO:0032989	12	23
cellular component movement	GO:0006928	15	29
cellular developmental process	GO:0048869	19	73
cellular homeostasis	GO:0019725	0	6
cellular hormone metabolic process	GO:0034754	0	6
cellular ketone metabolic process	GO:0042180	0	4
cellular lipid metabolic process	GO:0044255	0	9
cellular macromolecule localization	GO:0070727	3	16
cellular macromolecule metabolic process	GO:0044260	19	77
cellular nitrogen compound metabolic process	GO:0034641	17	64
cellular process involved in reproduction in multicellular organism	GO:0022412	5	23
cellular response to abiotic stimulus	GO:0071214	0	4
cellular response to biotic stimulus	GO:0071216	0	1
cellular response to chemical stimulus	GO:0070887	10	36
cellular response to endogenous stimulus	GO:0071495	10	29
cellular response to external stimulus	GO:0071496	1	5
cellular response to extracellular stimulus	GO:0031668	1	4
cellular response to stress	GO:0033554	3	17
central nervous system morphogenesis	GO:0021551	0	1
cerebral cortex development	GO:0021987	0	2
chemotaxis	GO:0006935	8	14
chondrocyte proliferation	GO:0035988	1	0
chorionic trophoblast cell proliferation	GO:0097360	0	2
chromosome condensation	GO:0030261	0	1
chromosome organization	GO:0051276	0	11
chromosome segregation	GO:0007059	0	7
circadian behavior	GO:0048512	0	2
circadian regulation of gene expression	GO:0032922	0	1
circadian sleep/wake cycle, sleep	GO:0050802	0	2
cloaca development	GO:0035844	1	0
coagulation	GO:0050817	1	12
cochlea development	GO:0090102	0	2
cofactor metabolic process	GO:0051186	0	1
collecting duct development	GO:0072044	2	1
comma-shaped body morphogenesis	GO:0072049	1	0
complement activation	GO:0006956	0	1
cornea development in camera-type eye	GO:0061303	0	1
craniofacial suture morphogenesis	GO:0097094	2	1
cytokine production	GO:0001816	2	13
cytokine production involved in immune response	GO:0002367	0	4
cytoplasmic pattern recognition receptor signaling pathway in response to virus	GO:0039528	0	1
cytoskeleton organization	GO:0007010	0	13
daunorubicin metabolic process	GO:0044597	0	1
decidualization	GO:0046697	0	4
defense response	GO:0006952	6	17
defense response to other organism	GO:0098542	0	1
defense response to virus	GO:0051607	0	1
deltoid tuberosity development	GO:0035993	1	0
dendrite development	GO:0016358	1	1
dendritic cell migration	GO:0036336	0	1
dermatome development	GO:0061054	0	1
detection of abiotic stimulus	GO:0009582	0	5
detection of chemical stimulus	GO:0009593	0	1
detection of external stimulus	GO:0009581	0	5
detection of stimulus involved in sensory perception	GO:0050906	0	2
development of primary sexual characteristics	GO:0045137	3	41
development of secondary sexual characteristics	GO:0045136	0	1
developmental cell growth	GO:0048588	2	7
developmental growth	GO:0048589	8	19
developmental growth involved in morphogenesis	GO:0060560	4	10
developmental maturation	GO:0021700	4	3
developmental pigmentation	GO:0048066	1	2
developmental process involved in reproduction	GO:0003006	8	66
diencephalon development	GO:0021536	1	9
diencephalon morphogenesis	GO:0048852	0	1
digestion	GO:0007586	0	3
digestive tract development	GO:0048565	4	16
digestive tract morphogenesis	GO:0048546	3	8
DNA packaging	GO:0006323	0	3
DNA repair	GO:0006281	0	5
doxorubicin metabolic process	GO:0044598	0	1
ectodermal placode development	GO:0071696	0	1
ectodermal placode formation	GO:0060788	0	1
ectodermal placode morphogenesis	GO:0071697	0	1
ectopic germ cell programmed cell death	GO:0035234	0	2
egg activation	GO:0007343	0	1
embryo development	GO:0009790	15	38
embryo implantation	GO:0007566	1	1
embryonic camera-type eye formation	GO:0060900	0	2
embryonic morphogenesis	GO:0048598	14	22
embryonic organ development	GO:0048568	9	22
embryonic process involved in female pregnancy	GO:0060136	0	1
endocardial cushion formation	GO:0003272	1	1
endocardium development	GO:0003157	2	0
endocardium morphogenesis	GO:0003160	1	0
endocrine pancreas development	GO:0031018	1	4
endomembrane system organization	GO:0010256	1	1
endoplasmic reticulum organization	GO:0007029	1	0
ensheathment of neurons	GO:0007272	0	4
entrainment of circadian clock	GO:0009649	0	1
epithelial-mesenchymal signaling involved in prostate gland development	GO:0060738	1	1
epithelial cell differentiation involved in prostate gland development	GO:0060742	2	0
epithelial cell maturation involved in prostate gland development	GO:0060743	1	0
epithelial cell proliferation	GO:0050673	6	13
epithelial cell proliferation involved in prostate gland development	GO:0060767	1	2
erythrocyte homeostasis	GO:0034101	1	4
establishment of localization in cell	GO:0051649	7	36
establishment of meiotic spindle localization	GO:0051295	0	2
establishment of nucleus localization	GO:0040023	1	1
establishment of organelle localization	GO:0051656	1	3
establishment of protein localization	GO:0045184	5	16
establishment of protein localization to membrane	GO:0090150	0	1
establishment of protein localization to organelle	GO:0072594	3	9
establishment of spindle localization	GO:0051293	0	2
establishment of tissue polarity	GO:0007164	0	3
establishment or maintenance of cell polarity	GO:0007163	0	1
ether metabolic process	GO:0018904	0	1
execution phase of apoptosis	GO:0097194	1	3
exploration behavior	GO:0035640	0	1
extracellular structure organization	GO:0043062	5	6
eyelid development in camera-type eye	GO:0061029	0	2
face development	GO:0060324	0	8
face morphogenesis	GO:0060325	0	5
fatty acid derivative metabolic process	GO:1901568	0	2
feeding behavior	GO:0007631	0	5
female pregnancy	GO:0007565	2	14
fertilization	GO:0009566	0	13
fertilization, exchange of chromosomal proteins	GO:0035042	0	1
fibroblast proliferation	GO:0048144	0	2
floor plate development	GO:0033504	1	1
floor plate formation	GO:0021508	1	0
follicle-stimulating hormone signaling pathway	GO:0042699	0	1
forebrain development	GO:0030900	4	16
forebrain morphogenesis	GO:0048853	1	3
foregut morphogenesis	GO:0007440	1	2
formation of anatomical boundary	GO:0048859	0	2
formation of primary germ layer	GO:0001704	3	6
gall bladder development	GO:0061010	0	1
gamete generation	GO:0007276	6	37
gene silencing	GO:0016458	0	2
genitalia development	GO:0048806	0	13
genitalia morphogenesis	GO:0035112	0	1
germ cell development	GO:0007281	2	12
gland development	GO:0048732	7	21
gland morphogenesis	GO:0022612	6	13
glial cell proliferation	GO:0014009	1	0
glomerular capillary formation	GO:0072104	1	0
glomerulus development	GO:0032835	3	1
glomerulus morphogenesis	GO:0072102	1	0
glucose import in response to insulin stimulus	GO:0044381	0	1
glycosyl compound metabolic process	GO:1901657	0	8
gonad development	GO:0008406	3	38
gonadal mesoderm development	GO:0007506	0	1
hair follicle development	GO:0001942	1	6
hair follicle morphogenesis	GO:0031069	1	2
head development	GO:0060322	1	8
head morphogenesis	GO:0060323	1	5
heart development	GO:0007507	9	18
heart growth	GO:0060419	4	6
heart valve development	GO:0003170	4	3
heart valve formation	GO:0003188	1	1
heart valve morphogenesis	GO:0003179	4	3
hematopoietic or lymphoid organ development	GO:0048534	5	13
heterocycle metabolic process	GO:0046483	17	64
hindbrain development	GO:0030902	0	2
hindgut morphogenesis	GO:0007442	0	2
His-Purkinje system development	GO:0003164	1	1
histone modification	GO:0016570	0	3
homeostatic process	GO:0042592	4	18
hormone biosynthetic process	GO:0042446	0	4
hormone transport	GO:0009914	1	12
humoral immune response	GO:0006959	2	3
hypophysis morphogenesis	GO:0048850	0	1
hypothalamus development	GO:0021854	0	3
immune response-activating signal transduction	GO:0002757	0	1
inflammatory response to antigenic stimulus	GO:0002437	2	1
innate immune response	GO:0045087	2	9
inner ear development	GO:0048839	3	9
insemination	GO:0007320	1	1
intermediate filament-based process	GO:0045103	0	1
intracellular transport	GO:0046907	3	16
intrahepatic bile duct development	GO:0035622	0	1
ion transport	GO:0006811	1	11
iris morphogenesis	GO:0061072	0	1
kidney development	GO:0001822	4	13
kidney vasculature morphogenesis	GO:0061439	1	0
lactation	GO:0007595	0	2
learning or memory	GO:0007611	0	4
lens development in camera-type eye	GO:0002088	3	2
lens morphogenesis in camera-type eye	GO:0002089	1	0
leukocyte activation involved in immune response	GO:0002366	0	1
leukocyte chemotaxis	GO:0030595	0	6
leukocyte degranulation	GO:0043299	0	1
leukocyte mediated immunity	GO:0002443	0	3
leukocyte proliferation	GO:0070661	2	6
Leydig cell differentiation	GO:0033327	0	1
limb bud formation	GO:0060174	0	2
lipid localization	GO:0010876	0	4
lipid metabolic process	GO:0006629	1	18
lipid storage	GO:0019915	0	1
lipid transport	GO:0006869	0	7
liver development	GO:0001889	1	6
locomotory behavior	GO:0007626	0	3
lung alveolus development	GO:0048286	2	3
lung development	GO:0030324	7	11
lung lobe development	GO:0060462	1	2
lung lobe formation	GO:0060464	0	1
lung lobe morphogenesis	GO:0060463	1	2
lung saccule development	GO:0060430	0	2
luteinization	GO:0001553	0	2
luteolysis	GO:0001554	1	3
lymph vessel development	GO:0001945	1	0
lymph vessel morphogenesis	GO:0036303	1	0
lymphangiogenesis	GO:0001946	1	0
lymphocyte activation	GO:0046649	4	10
lymphocyte migration	GO:0072676	0	1
macromolecular complex subunit organization	GO:0043933	0	19
macromolecule metabolic process	GO:0043170	20	85
maintenance of location	GO:0051235	0	5
maintenance of location in cell	GO:0051651	0	4
maintenance of protein location	GO:0045185	0	4
male pronucleus assembly	GO:0035039	0	1
mammary gland alveolus development	GO:0060749	0	1
mammary gland branching involved in pregnancy	GO:0060745	0	2
mammary gland branching involved in thelarche	GO:0060744	0	1
mammary gland formation	GO:0060592	1	1
mammary gland lobule development	GO:0061377	0	1
maternal placenta development	GO:0001893	0	6
maternal process involved in female pregnancy	GO:0060135	1	7
maternal process involved in parturition	GO:0060137	0	1
mating	GO:0007618	1	1
mechanosensory behavior	GO:0007638	0	1
meiotic cell cycle	GO:0051321	0	15
meiotic chromosome segregation	GO:0045132	0	4
meiotic chromosome separation	GO:0051307	0	3
meiotic cytokinesis	GO:0033206	0	2
meiotic gene conversion	GO:0006311	0	1
meiotic nuclear division	GO:0007126	0	15
membrane organization	GO:0061024	0	3
menstrual cycle phase	GO:0022601	0	4
mesenchymal cell proliferation involved in prostate gland development	GO:0060781	0	1
mesenchymal smoothened signaling pathway involved in prostate gland development	GO:0060783	0	1
mesendoderm development	GO:0048382	0	2
metanephric part of ureteric bud development	GO:0035502	0	1
microtubule-based process	GO:0007017	0	6
microtubule organizing center organization	GO:0031023	0	1
midbrain-hindbrain boundary development	GO:0030917	0	1
midbrain development	GO:0030901	1	1
mineralocorticoid metabolic process	GO:0008212	0	2
mitochondrion organization	GO:0007005	0	3
molting cycle	GO:0042303	1	7
molting cycle process	GO:0022404	1	6
monoamine transport	GO:0015844	0	1
mononuclear cell migration	GO:0071674	0	1
morphogenesis of a branching structure	GO:0001763	8	15
Mullerian duct regression	GO:0001880	0	1
multi-organism behavior	GO:0051705	0	1
multi-organism reproductive process	GO:0044703	7	58
multicellular organism growth	GO:0035264	1	5
multicellular organismal development	GO:0007275	20	76
multicellular organismal homeostasis	GO:0048871	1	1
multicellular organismal metabolic process	GO:0044236	2	3
multicellular organismal reproductive process	GO:0048609	7	58
multicellular organismal response to stress	GO:0033555	0	2
multicellular organismal signaling	GO:0035637	0	1
muscle cell proliferation	GO:0033002	5	6
muscle hypertrophy in response to stress	GO:0003299	0	2
muscle structure development	GO:0061061	8	14
myeloid leukocyte activation	GO:0002274	1	2
myeloid leukocyte migration	GO:0097529	0	5
negative regulation of amine transport	GO:0051953	0	1
negative regulation of angiogenesis	GO:0016525	1	1
negative regulation of apoptotic process involved in morphogenesis	GO:1902338	1	1
negative regulation of behavior	GO:0048521	2	6
negative regulation of binding of sperm to zona pellucida	GO:2000360	0	2
negative regulation of biological process	GO:0048519	18	63
negative regulation of biomineral tissue development	GO:0070168	0	2
negative regulation of biosynthetic process	GO:0009890	8	34
negative regulation of blood vessel morphogenesis	GO:2000181	0	1
negative regulation of bone resorption	GO:0045779	0	1
negative regulation of branching involved in ureteric bud morphogenesis	GO:0090191	1	0
negative regulation of calcium ion transport into cytosol	GO:0010523	0	1
negative regulation of cardiac muscle cell proliferation	GO:0060044	2	0
negative regulation of catabolic process	GO:0009895	0	3
negative regulation of catecholamine secretion	GO:0033604	0	1
negative regulation of cell activation	GO:0050866	2	3
negative regulation of cell adhesion	GO:0007162	1	0
negative regulation of cell communication	GO:0010648	9	18
negative regulation of cell cycle	GO:0045786	5	5
negative regulation of cell cycle process	GO:0010948	3	1
negative regulation of cell death	GO:0060548	8	18
negative regulation of cell differentiation	GO:0045596	10	17
negative regulation of cell growth	GO:0030308	3	11
negative regulation of cell morphogenesis involved in differentiation	GO:0010771	2	1
negative regulation of cell motility	GO:2000146	2	7
negative regulation of cell projection organization	GO:0031345	1	3
negative regulation of cell proliferation	GO:0008285	9	18
negative regulation of cellular component movement	GO:0051271	2	7
negative regulation of cellular component organization	GO:0051129	6	5
negative regulation of cellular metabolic process	GO:0031324	8	37
negative regulation of cellular process	GO:0048523	18	61
negative regulation of cellular response to growth factor stimulus	GO:0090288	2	4
negative regulation of chemotaxis	GO:0050922	2	4
negative regulation of circadian rhythm	GO:0042754	0	2
negative regulation of circadian sleep/wake cycle, sleep	GO:0042321	0	2
negative regulation of cytokine production	GO:0001818	0	6
negative regulation of defense response	GO:0031348	0	3
negative regulation of defense response to virus	GO:0050687	0	1
negative regulation of developmental growth	GO:0048640	2	2
negative regulation of developmental pigmentation	GO:0048086	1	0
negative regulation of developmental process	GO:0051093	11	23
negative regulation of exocytosis	GO:0045920	1	0
negative regulation of female gonad development	GO:2000195	0	2
negative regulation of fertilization	GO:0060467	0	1
negative regulation of growth	GO:0045926	4	11
negative regulation of homeostatic process	GO:0032845	0	1
negative regulation of hormone metabolic process	GO:0032351	0	2
negative regulation of hormone secretion	GO:0046888	0	8
negative regulation of immune effector process	GO:0002698	0	3
negative regulation of immune response	GO:0050777	0	1
negative regulation of immune system process	GO:0002683	2	8
negative regulation of intracellular transport	GO:0032387	1	2
negative regulation of ion transport	GO:0043271	0	1
negative regulation of kidney development	GO:0090185	1	1
negative regulation of leukocyte activation	GO:0002695	2	3
negative regulation of leukocyte migration	GO:0002686	0	1
negative regulation of lipid metabolic process	GO:0045833	0	2
negative regulation of lipid transport	GO:0032369	0	2
negative regulation of locomotion	GO:0040013	3	11
negative regulation of macromolecule metabolic process	GO:0010605	9	37
negative regulation of male gonad development	GO:2000019	0	1
negative regulation of metabolic process	GO:0009892	9	39
negative regulation of metanephric comma-shaped body morphogenesis	GO:2000007	1	0
negative regulation of metanephric S-shaped body morphogenesis	GO:2000005	1	0
negative regulation of molecular function	GO:0044092	6	10
negative regulation of multi-organism process	GO:0043901	0	1
negative regulation of multicellular organismal process	GO:0051241	6	13
negative regulation of muscle contraction	GO:0045932	0	1
negative regulation of muscle organ development	GO:0048635	1	1
negative regulation of muscle tissue development	GO:1901862	1	1
negative regulation of nervous system development	GO:0051961	1	3
negative regulation of neurological system process	GO:0031645	0	2
negative regulation of nitrogen compound metabolic process	GO:0051172	8	28
negative regulation of organelle organization	GO:0010639	3	1
negative regulation of ossification	GO:0030279	1	4
negative regulation of photoreceptor cell differentiation	GO:0046533	1	1
negative regulation of production of molecular mediator of immune response	GO:0002701	0	2
negative regulation of prostatic bud formation	GO:0060686	2	1
negative regulation of protein complex assembly	GO:0031333	0	1
negative regulation of protein transport	GO:0051224	1	1
negative regulation of reproductive process	GO:2000242	2	10
negative regulation of response to biotic stimulus	GO:0002832	0	1
negative regulation of response to cytokine stimulus	GO:0060761	1	2
negative regulation of response to external stimulus	GO:0032102	2	8
negative regulation of response to stimulus	GO:0048585	10	23
negative regulation of secretion	GO:0051048	1	8
negative regulation of signal transduction	GO:0009968	9	17
negative regulation of signaling	GO:0023057	9	18
negative regulation of stem cell maintenance	GO:1902455	1	1
negative regulation of synapse assembly	GO:0051964	1	3
negative regulation of tissue remodeling	GO:0034104	0	2
negative regulation of transmission of nerve impulse	GO:0051970	0	1
negative regulation of transport	GO:0051051	2	11
negative regulation of trophoblast cell migration	GO:1901164	0	3
negative regulation of vasoconstriction	GO:0045906	1	0
negative regulation of viral-induced cytoplasmic pattern recognition receptor signaling pathway	GO:0039532	0	1
negative regulation of vitamin metabolic process	GO:0046137	0	1
negative T cell selection	GO:0043383	0	1
nephric duct formation	GO:0072179	1	1
nephric duct morphogenesis	GO:0072178	1	1
nephron development	GO:0072006	3	6
nephron morphogenesis	GO:0072028	1	6
nerve development	GO:0021675	0	2
neural precursor cell proliferation	GO:0061351	1	4
neural retina development	GO:0003407	1	2
neural tube development	GO:0021915	4	7
nitrogen compound transport	GO:0071705	1	10
nucleobase-containing compound metabolic process	GO:0006139	17	64
nucleobase-containing small molecule metabolic process	GO:0055086	0	11
nucleus organization	GO:0006997	0	2
olfactory bulb development	GO:0021772	0	5
olfactory bulb mitral cell layer development	GO:0061034	0	1
olfactory lobe development	GO:0021988	0	5
oocyte differentiation	GO:0009994	0	4
oocyte growth	GO:0001555	0	1
oogenesis stage	GO:0022605	1	1
optic cup formation involved in camera-type eye development	GO:0003408	0	1
orbitofrontal cortex development	GO:0021769	1	0
organ development	GO:0048513	21	66
organ formation	GO:0048645	6	6
organ growth	GO:0035265	4	8
organ induction	GO:0001759	2	2
organ morphogenesis	GO:0009887	16	32
organelle assembly	GO:0070925	0	4
organelle fission	GO:0048285	2	19
organelle localization	GO:0051640	1	3
organelle organization	GO:0006996	4	35
organic acid metabolic process	GO:0006082	0	5
organic acid transport	GO:0015849	0	1
organic cyclic compound metabolic process	GO:1901360	17	69
organic hydroxy compound metabolic process	GO:1901615	1	7
organic hydroxy compound transport	GO:0015850	0	5
organic substance biosynthetic process	GO:1901576	17	72
organic substance catabolic process	GO:1901575	0	18
organic substance transport	GO:0071702	6	27
organonitrogen compound metabolic process	GO:1901564	0	13
organophosphate metabolic process	GO:0019637	0	13
ossification	GO:0001503	8	12
osteoblast proliferation	GO:0033687	0	2
otic vesicle formation	GO:0030916	0	2
outflow tract morphogenesis	GO:0003151	1	5
ovarian cumulus expansion	GO:0001550	1	0
ovarian follicle development	GO:0001541	1	9
ovulation	GO:0030728	0	2
ovulation cycle	GO:0042698	2	15
ovulation cycle process	GO:0022602	2	17
oxidation-reduction process	GO:0055114	0	1
palate development	GO:0060021	2	8
pallium development	GO:0021543	0	3
pancreas development	GO:0031016	2	5
paramesonephric duct development	GO:0061205	0	2
parturition	GO:0007567	0	3
pattern specification process	GO:0007389	15	12
penile erection	GO:0043084	1	0
peptide hormone processing	GO:0016486	0	1
phenylpropanoid metabolic process	GO:0009698	0	1
phosphorus metabolic process	GO:0006793	10	33
physiological cardiac muscle hypertrophy	GO:0003301	0	1
placenta development	GO:0001890	1	7
plasma membrane fusion	GO:0045026	0	2
plasma membrane organization	GO:0007009	0	1
platelet formation	GO:0030220	0	1
polyketide metabolic process	GO:0030638	0	1
positive regulation of acrosomal vesicle exocytosis	GO:2000368	0	1
positive regulation of acrosome reaction	GO:2000344	0	4
positive regulation of angiogenesis	GO:0045766	0	4
positive regulation of antral ovarian follicle growth	GO:2000388	0	1
positive regulation of apoptotic process involved in morphogenesis	GO:1902339	0	1
positive regulation of behavior	GO:0048520	0	6
positive regulation of behavioral fear response	GO:2000987	0	1
positive regulation of biological process	GO:0048518	19	62
positive regulation of biomineral tissue development	GO:0070169	6	2
positive regulation of biosynthetic process	GO:0009891	11	36
positive regulation of branching involved in lung morphogenesis	GO:0061047	1	0
positive regulation of branching involved in ureteric bud morphogenesis	GO:0090190	0	2
positive regulation of cardiac muscle cell proliferation	GO:0060045	3	4
positive regulation of cartilage development	GO:0061036	1	2
positive regulation of catabolic process	GO:0009896	0	2
positive regulation of cell activation	GO:0050867	3	5
positive regulation of cell adhesion	GO:0045785	2	6
positive regulation of cell communication	GO:0010647	14	27
positive regulation of cell cycle	GO:0045787	2	4
positive regulation of cell cycle process	GO:0090068	1	8
positive regulation of cell death	GO:0010942	4	10
positive regulation of cell differentiation	GO:0045597	13	20
positive regulation of cell division	GO:0051781	1	6
positive regulation of cell growth	GO:0030307	1	2
positive regulation of cell junction assembly	GO:1901890	0	2
positive regulation of cell morphogenesis involved in differentiation	GO:0010770	1	3
positive regulation of cell motility	GO:2000147	5	7
positive regulation of cell projection organization	GO:0031346	3	5
positive regulation of cell proliferation	GO:0008284	9	21
positive regulation of cellular component biogenesis	GO:0044089	0	1
positive regulation of cellular component movement	GO:0051272	6	7
positive regulation of cellular component organization	GO:0051130	4	15
positive regulation of cellular metabolic process	GO:0031325	15	48
positive regulation of cellular process	GO:0048522	19	59
positive regulation of cellular response to insulin stimulus	GO:1900078	0	1
positive regulation of chemotaxis	GO:0050921	0	3
positive regulation of circadian rhythm	GO:0042753	0	2
positive regulation of circadian sleep/wake cycle, sleep	GO:0045938	0	1
positive regulation of circadian sleep/wake cycle, wakefulness	GO:0010841	0	1
positive regulation of cytokine production	GO:0001819	0	6
positive regulation of defense response	GO:0031349	0	4
positive regulation of dendrite development	GO:1900006	1	0
positive regulation of determination of dorsal identity	GO:2000017	1	0
positive regulation of developmental growth	GO:0048639	1	2
positive regulation of developmental pigmentation	GO:0048087	0	1
positive regulation of developmental process	GO:0051094	13	31
positive regulation of digestive system process	GO:0060456	0	1
positive regulation of embryonic development	GO:0040019	0	1
positive regulation of epidermis development	GO:0045684	2	3
positive regulation of epithelial cell proliferation involved in prostate gland development	GO:0060769	0	1
positive regulation of exocytosis	GO:0045921	0	4
positive regulation of glucose transport	GO:0010828	0	1
positive regulation of growth	GO:0045927	2	9
positive regulation of hair follicle development	GO:0051798	0	1
positive regulation of heart contraction	GO:0045823	0	1
positive regulation of hormone metabolic process	GO:0032352	0	1
positive regulation of hormone secretion	GO:0046887	1	4
positive regulation of hyaluranon cable assembly	GO:1900106	1	0
positive regulation of immune effector process	GO:0002699	0	2
positive regulation of immune response	GO:0050778	0	4
positive regulation of immune system process	GO:0002684	3	7
positive regulation of integrin biosynthetic process	GO:0045726	0	1
positive regulation of intracellular transport	GO:0032388	2	4
positive regulation of ion transport	GO:0043270	0	2
positive regulation of kidney development	GO:0090184	1	2
positive regulation of leukocyte activation	GO:0002696	3	5
positive regulation of leukocyte migration	GO:0002687	0	3
positive regulation of lipid metabolic process	GO:0045834	0	5
positive regulation of lipid transport	GO:0032370	0	2
positive regulation of locomotion	GO:0040017	5	8
positive regulation of macromolecule metabolic process	GO:0010604	15	47
positive regulation of male gonad development	GO:2000020	0	4
positive regulation of metabolic process	GO:0009893	15	50
positive regulation of metanephric ureteric bud development	GO:2001076	0	1
positive regulation of molecular function	GO:0044093	5	25
positive regulation of multicellular organism growth	GO:0040018	0	4
positive regulation of multicellular organismal metabolic process	GO:0044253	2	2
positive regulation of multicellular organismal process	GO:0051240	10	24
positive regulation of muscle contraction	GO:0045933	0	1
positive regulation of muscle organ development	GO:0048636	1	1
positive regulation of muscle tissue development	GO:1901863	1	1
positive regulation of nervous system development	GO:0051962	0	1
positive regulation of nitrogen compound metabolic process	GO:0051173	11	33
positive regulation of organ growth	GO:0046622	0	2
positive regulation of organelle organization	GO:0010638	0	8
positive regulation of ossification	GO:0045778	6	6
positive regulation of ovarian follicle development	GO:2000386	0	1
positive regulation of ovulation	GO:0060279	0	1
positive regulation of production of molecular mediator of immune response	GO:0002702	0	1
positive regulation of protein complex assembly	GO:0031334	0	1
positive regulation of protein secretion	GO:0050714	0	3
positive regulation of protein transport	GO:0051222	2	6
positive regulation of reproductive process	GO:2000243	0	12
positive regulation of response to alcohol	GO:1901421	0	1
positive regulation of response to cytokine stimulus	GO:0060760	0	1
positive regulation of response to external stimulus	GO:0032103	0	7
positive regulation of response to stimulus	GO:0048584	14	30
positive regulation of sclerotome development	GO:0061189	0	1
positive regulation of secretion	GO:0051047	1	11
positive regulation of signal transduction	GO:0009967	14	26
positive regulation of signaling	GO:0023056	14	27
positive regulation of synapse assembly	GO:0051965	0	1
positive regulation of synaptic transmission	GO:0050806	0	1
positive regulation of tissue remodeling	GO:0034105	0	1
positive regulation of tolerance induction	GO:0002645	1	0
positive regulation of transmembrane transport	GO:0034764	0	2
positive regulation of transport	GO:0051050	3	14
positive regulation of trophoblast cell migration	GO:1901165	0	2
positive regulation of vasodilation	GO:0045909	0	1
positive T cell selection	GO:0043368	0	1
post-anal tail morphogenesis	GO:0036342	0	1
post-embryonic development	GO:0009791	2	0
preantral ovarian follicle growth	GO:0001546	0	1
primitive streak formation	GO:0090009	0	2
progesterone secretion	GO:0042701	0	2
prostate gland development	GO:0030850	3	4
prostate gland epithelium morphogenesis	GO:0060740	4	4
prostate gland growth	GO:0060736	0	2
prostate gland morphogenesis	GO:0060512	3	4
prostate gland stromal morphogenesis	GO:0060741	1	1
prostate glandular acinus development	GO:0060525	2	1
protein activation cascade	GO:0072376	1	1
protein complex biogenesis	GO:0070271	0	5
protein glycosylation	GO:0006486	0	1
protein import	GO:0017038	3	8
protein localization	GO:0008104	5	19
protein localization to membrane	GO:0072657	0	1
protein metabolic process	GO:0019538	14	49
protein transport	GO:0015031	5	15
quaternary ammonium group transport	GO:0015697	0	1
reactive oxygen species metabolic process	GO:0072593	2	1
receptor internalization	GO:0031623	0	1
reciprocal meiotic recombination	GO:0007131	0	4
reflex	GO:0060004	0	1
regeneration	GO:0031099	2	1
regulation of acrosome reaction	GO:0060046	0	4
regulation of actin filament-based process	GO:0032970	0	4
regulation of actin filament bundle assembly	GO:0032231	0	2
regulation of activation-induced cell death of T cells	GO:0070235	0	1
regulation of anatomical structure morphogenesis	GO:0022603	7	21
regulation of anatomical structure size	GO:0090066	2	5
regulation of appetite	GO:0032098	0	2
regulation of behavior	GO:0050795	2	9
regulation of behavioral fear response	GO:2000822	0	1
regulation of binding	GO:0051098	2	2
regulation of binding of sperm to zona pellucida	GO:2000359	0	2
regulation of biosynthetic process	GO:0009889	17	61
regulation of blood pressure	GO:0008217	1	3
regulation of body fluid levels	GO:0050878	1	14
regulation of bone resorption	GO:0045124	0	1
regulation of branching involved in prostate gland morphogenesis	GO:0060687	2	1
regulation of cardiac muscle tissue growth	GO:0055021	4	4
regulation of catabolic process	GO:0009894	0	12
regulation of catalytic activity	GO:0050790	8	29
regulation of cell activation	GO:0050865	4	7
regulation of cell adhesion	GO:0030155	3	9
regulation of cell communication	GO:0010646	18	40
regulation of cell cycle	GO:0051726	7	16
regulation of cell death	GO:0010941	12	29
regulation of cell differentiation	GO:0045595	17	32
regulation of cell division	GO:0051302	4	10
regulation of cell growth	GO:0001558	4	11
regulation of cell junction assembly	GO:1901888	0	2
regulation of cell morphogenesis	GO:0022604	4	9
regulation of cell motility	GO:2000145	6	16
regulation of cell projection assembly	GO:0060491	1	3
regulation of cell projection organization	GO:0031344	4	6
regulation of cell proliferation	GO:0042127	12	34
regulation of cell shape	GO:0008360	0	1
regulation of cellular component biogenesis	GO:0044087	4	11
regulation of cellular component movement	GO:0051270	8	18
regulation of cellular component organization	GO:0051128	11	25
regulation of cellular component size	GO:0032535	1	3
regulation of cellular localization	GO:0060341	5	23
regulation of cellular metabolic process	GO:0031323	18	70
regulation of cellular process	GO:0050794	21	88
regulation of cellular response to growth factor stimulus	GO:0090287	2	5
regulation of cellular response to insulin stimulus	GO:1900076	0	1
regulation of cellular response to stress	GO:0080135	1	3
regulation of chemotaxis	GO:0050920	2	5
regulation of chromosome segregation	GO:0051983	0	1
regulation of circadian rhythm	GO:0042752	0	3
regulation of circadian sleep/wake cycle	GO:0042749	0	2
regulation of cytokine production	GO:0001817	0	12
regulation of defense response to virus	GO:0050688	0	1
regulation of development, heterochronic	GO:0040034	0	2
regulation of developmental growth	GO:0048638	6	11
regulation of developmental pigmentation	GO:0048070	1	2
regulation of developmental process	GO:0050793	17	44
regulation of epithelial cell migration	GO:0010632	4	4
regulation of epithelial cell proliferation involved in prostate gland development	GO:0060768	1	1
regulation of erythrocyte differentiation	GO:0045646	1	3
regulation of establishment of protein localization	GO:0070201	3	8
regulation of extracellular matrix assembly	GO:1901201	1	0
regulation of female gonad development	GO:2000194	0	4
regulation of growth	GO:0040008	10	24
regulation of hair cycle	GO:0042634	0	2
regulation of heart rate	GO:0002027	0	2
regulation of hematopoietic progenitor cell differentiation	GO:1901532	1	0
regulation of homeostatic process	GO:0032844	1	8
regulation of hormone levels	GO:0010817	2	20
regulation of hormone metabolic process	GO:0032350	0	2
regulation of hormone secretion	GO:0046883	1	10
regulation of hyaluranon cable assembly	GO:1900104	1	0
regulation of immune effector process	GO:0002697	0	5
regulation of immune response	GO:0050776	2	12
regulation of immune system process	GO:0002682	8	20
regulation of insulin secretion involved in cellular response to glucose stimulus	GO:0061178	0	1
regulation of integrin biosynthetic process	GO:0045113	0	1
regulation of ion homeostasis	GO:2000021	0	2
regulation of leukocyte activation	GO:0002694	4	7
regulation of leukocyte differentiation	GO:1902105	4	5
regulation of leukocyte migration	GO:0002685	0	4
regulation of localization	GO:0032879	10	34
regulation of locomotion	GO:0040012	7	19
regulation of macromolecule metabolic process	GO:0060255	19	69
regulation of male gonad development	GO:2000018	0	5
regulation of mast cell apoptotic process	GO:0033025	0	1
regulation of meiotic cell cycle	GO:0051445	0	4
regulation of membrane potential	GO:0042391	0	6
regulation of mesenchymal cell proliferation involved in prostate gland development	GO:0060782	0	1
regulation of mesoderm development	GO:2000380	1	2
regulation of metabolic process	GO:0019222	19	74
regulation of microtubule-based process	GO:0032886	0	2
regulation of morphogenesis of a branching structure	GO:0060688	3	6
regulation of multi-organism process	GO:0043900	0	5
regulation of multicellular organism growth	GO:0040014	0	6
regulation of multicellular organismal development	GO:2000026	15	41
regulation of multicellular organismal metabolic process	GO:0044246	2	2
regulation of multicellular organismal process	GO:0051239	15	51
regulation of muscle tissue development	GO:1901861	6	8
regulation of myeloid cell differentiation	GO:0045637	1	6
regulation of nitrogen compound metabolic process	GO:0051171	17	56
regulation of organ growth	GO:0046620	4	6
regulation of organelle organization	GO:0033043	3	11
regulation of ossification	GO:0030278	7	10
regulation of ovulation	GO:0060278	0	1
regulation of primary metabolic process	GO:0080090	18	71
regulation of production of molecular mediator of immune response	GO:0002700	0	3
regulation of prostatic bud formation	GO:0060685	2	2
regulation of protein activation cascade	GO:2000257	0	1
regulation of protein complex assembly	GO:0043254	0	2
regulation of protein localization	GO:0032880	3	9
regulation of receptor activity	GO:0010469	1	2
regulation of reproductive process	GO:2000241	3	20
regulation of respiratory gaseous exchange	GO:0043576	0	1
regulation of response to alcohol	GO:1901419	0	1
regulation of response to biotic stimulus	GO:0002831	0	1
regulation of response to cytokine stimulus	GO:0060759	1	4
regulation of response to external stimulus	GO:0032101	3	11
regulation of response to stimulus	GO:0048583	18	41
regulation of response to stress	GO:0080134	2	11
regulation of RNA stability	GO:0043487	1	0
regulation of sequence-specific DNA binding transcription factor activity	GO:0051090	4	8
regulation of signal transduction	GO:0009966	17	36
regulation of signaling	GO:0023051	18	40
regulation of stem cell maintenance	GO:2000036	1	2
regulation of synapse assembly	GO:0051963	1	5
regulation of synapse organization	GO:0050807	1	5
regulation of synapse structure and activity	GO:0050803	1	5
regulation of synaptic plasticity	GO:0048167	0	2
regulation of synaptic transmission	GO:0050804	0	2
regulation of system process	GO:0044057	1	15
regulation of tissue remodeling	GO:0034103	0	3
regulation of tolerance induction	GO:0002643	1	0
regulation of transmembrane transport	GO:0034762	0	3
regulation of transmission of nerve impulse	GO:0051969	0	1
regulation of transport	GO:0051049	5	23
regulation of transporter activity	GO:0032409	0	2
regulation of trophoblast cell migration	GO:1901163	0	5
regulation of vascular permeability	GO:0043114	0	1
regulation of vesicle-mediated transport	GO:0060627	1	4
regulation of vitamin metabolic process	GO:0030656	0	3
removal of superoxide radicals	GO:0019430	1	0
renal system vasculature morphogenesis	GO:0061438	1	0
renal vesicle formation	GO:0072033	0	3
replication fork processing	GO:0031297	0	3
reproductive structure development	GO:0048608	6	49
respiratory gaseous exchange	GO:0007585	0	2
respiratory tube development	GO:0030323	7	11
response to acid	GO:0001101	0	5
response to bacterium	GO:0009617	0	2
response to BMP	GO:0071772	0	2
response to dietary excess	GO:0002021	0	1
response to drug	GO:0042493	1	10
response to epidermal growth factor	GO:0070849	0	1
response to external biotic stimulus	GO:0043207	0	3
response to extracellular stimulus	GO:0009991	3	6
response to fibroblast growth factor	GO:0071774	2	9
response to fluid shear stress	GO:0034405	0	1
response to food	GO:0032094	0	2
response to heat	GO:0009408	0	4
response to hormone	GO:0009725	10	28
response to hypoxia	GO:0001666	2	4
response to immobilization stress	GO:0035902	0	2
response to inorganic substance	GO:0010035	1	7
response to mechanical stimulus	GO:0009612	1	5
response to nitrogen compound	GO:1901698	4	16
response to nutrient	GO:0007584	2	4
response to organic substance	GO:0010033	13	40
response to organonitrogen compound	GO:0010243	4	16
response to oxidative stress	GO:0006979	1	2
response to oxygen-containing compound	GO:1901700	10	27
response to oxygen levels	GO:0070482	2	4
response to radiation	GO:0009314	0	7
response to starvation	GO:0042594	1	2
response to temperature stimulus	GO:0009266	0	4
response to toxic substance	GO:0009636	0	1
response to transforming growth factor beta	GO:0071559	4	9
response to transition metal nanoparticle	GO:1990267	0	1
response to virus	GO:0009615	0	1
response to water	GO:0009415	0	1
response to water deprivation	GO:0009414	0	1
response to wounding	GO:0009611	7	23
response to xenobiotic stimulus	GO:0009410	0	1
retina development in camera-type eye	GO:0060041	3	3
retina morphogenesis in camera-type eye	GO:0060042	1	2
rhythmic behavior	GO:0007622	0	2
ribonucleoprotein complex biogenesis	GO:0022613	0	2
S-shaped body morphogenesis	GO:0072050	1	1
sclerotome development	GO:0061056	0	1
secondary metabolic process	GO:0019748	0	2
secretion	GO:0046903	3	28
secretion by cell	GO:0032940	3	24
secretion by tissue	GO:0032941	0	2
semicircular canal development	GO:0060872	0	1
seminal clot liquefaction	GO:0070684	0	1
sensory organ development	GO:0007423	10	20
Sertoli cell development	GO:0060009	0	2
Sertoli cell differentiation	GO:0060008	0	4
Sertoli cell proliferation	GO:0060011	1	0
sex determination	GO:0007530	0	10
sex differentiation	GO:0007548	3	48
sexual reproduction	GO:0019953	6	46
signal transduction	GO:0007165	16	48
signal transduction by phosphorylation	GO:0023014	5	14
single-organism behavior	GO:0044708	0	8
single-organism biosynthetic process	GO:0044711	2	16
single-organism carbohydrate metabolic process	GO:0044723	0	2
single-organism catabolic process	GO:0044712	0	9
single-organism cellular localization	GO:1902580	0	3
single-organism intracellular transport	GO:1902582	3	13
single-organism membrane fusion	GO:0044801	0	2
single-organism organelle organization	GO:1902589	2	26
single-organism transport	GO:0044765	7	39
single organism reproductive process	GO:0044702	11	92
sinoatrial node development	GO:0003163	0	1
sleep	GO:0030431	0	2
small molecule metabolic process	GO:0044281	1	19
somite development	GO:0061053	1	3
somitogenesis	GO:0001756	1	2
specification of ureteric bud anterior/posterior symmetry by BMP signaling pathway	GO:0072101	1	0
sperm-egg recognition	GO:0035036	0	5
sperm chromatin condensation	GO:0035092	0	1
sperm chromatin decondensation	GO:0035041	0	1
sperm ejaculation	GO:0042713	1	0
sperm motility	GO:0030317	0	2
spermatid differentiation	GO:0048515	0	6
spinal cord development	GO:0021510	1	3
startle response	GO:0001964	0	1
stem cell maintenance	GO:0019827	4	9
stem cell proliferation	GO:0072089	6	7
striated muscle adaptation	GO:0014888	1	2
subpallium development	GO:0021544	0	1
substantia nigra development	GO:0021762	0	1
subthalamus development	GO:0021539	0	1
sulfur compound transport	GO:0072348	0	1
symbiosis, encompassing mutualism through parasitism	GO:0044403	0	1
synapse organization	GO:0050808	2	5
syncytium formation	GO:0006949	1	1
system development	GO:0048731	21	67
system process	GO:0003008	4	26
T cell costimulation	GO:0031295	0	1
T cell tolerance induction	GO:0002517	1	0
taxis	GO:0042330	8	14
telencephalon development	GO:0021537	1	8
tendon formation	GO:0035992	1	0
tertiary branching involved in mammary gland duct morphogenesis	GO:0060748	0	1
thalamus development	GO:0021794	0	1
thymic T cell selection	GO:0045061	0	2
tissue development	GO:0009888	17	41
tissue migration	GO:0090130	1	4
tissue morphogenesis	GO:0048729	12	22
tissue regeneration	GO:0042246	1	1
tissue remodeling	GO:0048771	3	6
tolerance induction	GO:0002507	1	0
tolerance induction to self antigen	GO:0002513	1	0
trabecula formation	GO:0060343	0	1
trabecula morphogenesis	GO:0061383	2	1
trachea development	GO:0060438	2	1
translational initiation	GO:0006413	0	4
transmembrane transport	GO:0055085	0	8
transport	GO:0006810	8	36
trophoblast cell migration	GO:0061450	0	5
tube development	GO:0035295	11	23
tube formation	GO:0035148	2	8
tube morphogenesis	GO:0035239	8	18
ureter development	GO:0072189	1	1
urinary bladder development	GO:0060157	0	1
uterus development	GO:0060065	0	3
uterus morphogenesis	GO:0061038	0	2
ventral midline development	GO:0007418	1	1
ventral spinal cord development	GO:0021517	0	1
vesicle-mediated transport	GO:0016192	2	15
viral process	GO:0016032	0	1
visceral serous pericardium development	GO:0061032	0	1
visual behavior	GO:0007632	0	1
vitamin biosynthetic process	GO:0009110	0	2
vitamin catabolic process	GO:0009111	0	1
vitamin transport	GO:0051180	0	1
xenobiotic metabolic process	GO:0006805	0	1

## Sheet: level 5
GO BP level 5
Description	GOID	novel genes	known genes		pValue: 0.000800
acid secretion	GO:0046717	0	2
acrosomal vesicle exocytosis	GO:0060478	0	3
acrosome matrix dispersal	GO:0002077	0	1
actin cytoskeleton organization	GO:0030036	0	9
actin filament-based movement	GO:0030048	0	1
actin filament bundle assembly	GO:0051017	0	4
action potential	GO:0001508	0	4
activation of immune response	GO:0002253	0	1
acute inflammatory response to antigenic stimulus	GO:0002438	0	1
adaptation of signaling pathway	GO:0023058	0	1
adaptive immune response based on somatic recombination of immune receptors built from immunoglobulin superfamily domains	GO:0002460	0	2
adrenal cortex formation	GO:0035802	0	1
adrenal gland development	GO:0030325	0	7
adult behavior	GO:0030534	0	5
adult feeding behavior	GO:0008343	0	2
adult heart development	GO:0007512	0	1
adult locomotory behavior	GO:0008344	0	2
aggressive behavior	GO:0002118	0	1
alcohol metabolic process	GO:0006066	1	5
aldosterone metabolic process	GO:0032341	0	2
alveolar primary septum development	GO:0061143	0	1
ameboidal cell migration	GO:0001667	7	14
amide transport	GO:0042886	1	9
amine transport	GO:0015837	0	2
amino-acid betaine transport	GO:0015838	0	1
aminoglycoside antibiotic metabolic process	GO:0030647	0	1
anagen	GO:0042640	1	0
anatomical structure formation involved in morphogenesis	GO:0048646	13	26
anatomical structure homeostasis	GO:0060249	1	2
anatomical structure maturation	GO:0071695	1	1
anatomical structure regression	GO:0060033	0	1
androgen biosynthetic process	GO:0006702	0	3
androgen metabolic process	GO:0008209	0	4
angiogenesis	GO:0001525	6	12
anion transport	GO:0006820	0	3
antigen processing and presentation of exogenous peptide antigen	GO:0002478	0	1
antigen processing and presentation of peptide antigen via MHC class II	GO:0002495	0	1
antral ovarian follicle growth	GO:0001547	1	1
aortic valve development	GO:0003176	1	0
aortic valve morphogenesis	GO:0003180	1	0
apoptotic mitochondrial changes	GO:0008637	0	1
apoptotic process involved in embryonic digit morphogenesis	GO:1902263	1	0
apoptotic process involved in luteolysis	GO:0061364	1	3
apoptotic process involved in mammary gland involution	GO:0060057	0	1
apoptotic process involved in morphogenesis	GO:0060561	3	3
apoptotic signaling pathway	GO:0097190	4	10
appendage development	GO:0048736	8	9
appendage morphogenesis	GO:0035107	8	9
aromatic compound biosynthetic process	GO:0019438	17	51
aromatic compound catabolic process	GO:0019439	0	10
artery development	GO:0060840	5	5
artery morphogenesis	GO:0048844	4	4
assembly of actomyosin apparatus involved in cytokinesis	GO:0000912	0	1
atrial septum development	GO:0003283	3	1
atrial septum morphogenesis	GO:0060413	3	1
atrioventricular bundle cell differentiation	GO:0003167	0	1
atrioventricular canal development	GO:0036302	0	1
atrioventricular node development	GO:0003162	1	0
atrioventricular valve development	GO:0003171	2	1
atrioventricular valve morphogenesis	GO:0003181	2	1
attachment of spindle microtubules to kinetochore	GO:0008608	0	2
auditory behavior	GO:0031223	0	1
autophagy	GO:0006914	0	1
axis elongation	GO:0003401	1	6
axis elongation involved in somitogenesis	GO:0090245	0	1
axis specification	GO:0009798	2	5
axon ensheathment	GO:0008366	0	4
B cell activation	GO:0042113	1	3
B cell tolerance induction	GO:0002514	1	0
behavioral defense response	GO:0002209	0	1
behavioral fear response	GO:0001662	0	1
behavioral response to ethanol	GO:0048149	0	1
bile acid signaling pathway	GO:0038183	0	1
binding of sperm to zona pellucida	GO:0007339	0	5
biomineral tissue development	GO:0031214	6	5
blastocyst formation	GO:0001825	0	4
blood coagulation	GO:0007596	1	12
blood coagulation, extrinsic pathway	GO:0007598	1	0
blood coagulation, fibrin clot formation	GO:0072378	1	1
blood coagulation, intrinsic pathway	GO:0007597	1	1
blood vessel endothelial cell differentiation	GO:0060837	1	0
blood vessel morphogenesis	GO:0048514	9	11
blood vessel remodeling	GO:0001974	1	2
BMP signaling pathway involved in nephric duct formation	GO:0071893	1	0
body fluid secretion	GO:0007589	0	2
body morphogenesis	GO:0010171	1	5
bone mineralization	GO:0030282	6	5
bone morphogenesis	GO:0060349	2	2
bone remodeling	GO:0046849	2	3
bone trabecula formation	GO:0060346	0	1
bone trabecula morphogenesis	GO:0061430	0	1
brain development	GO:0007420	6	22
brain morphogenesis	GO:0048854	1	3
branching involved in prostate gland morphogenesis	GO:0060442	2	2
bronchus development	GO:0060433	2	0
bronchus morphogenesis	GO:0060434	1	0
bundle of His development	GO:0003166	1	1
C21-steroid hormone biosynthetic process	GO:0006700	0	2
C21-steroid hormone metabolic process	GO:0008207	0	3
calcium ion transport into cytosol	GO:0060402	0	1
camera-type eye photoreceptor cell differentiation	GO:0060219	1	1
canonical Wnt signaling pathway involved in regulation of cell proliferation	GO:0044340	0	1
carbohydrate derivative biosynthetic process	GO:1901137	0	5
carbohydrate derivative catabolic process	GO:1901136	0	7
carbohydrate transport	GO:0008643	0	1
carboxylic acid transport	GO:0046942	0	1
cardiac atrium development	GO:0003230	4	2
cardiac atrium morphogenesis	GO:0003209	4	2
cardiac cell development	GO:0055006	2	2
cardiac chamber development	GO:0003205	6	7
cardiac chamber formation	GO:0003207	2	0
cardiac chamber morphogenesis	GO:0003206	5	5
cardiac conduction system development	GO:0003161	2	1
cardiac muscle adaptation	GO:0014887	0	2
cardiac muscle hypertrophy in response to stress	GO:0014898	0	2
cardiac muscle tissue development	GO:0048738	7	9
cardiac muscle tissue growth	GO:0055017	4	5
cardiac muscle tissue regeneration	GO:0061026	0	1
cardiac septum development	GO:0003279	5	7
cardiac septum morphogenesis	GO:0060411	4	5
cardiac ventricle development	GO:0003231	3	5
cardiac ventricle formation	GO:0003211	2	0
cardiac ventricle morphogenesis	GO:0003208	3	1
cardioblast proliferation	GO:0003263	1	0
cardiocyte differentiation	GO:0035051	4	5
cardiovascular system development	GO:0072358	11	24
carnitine transport	GO:0015879	0	1
cartilage condensation	GO:0001502	2	3
cartilage development	GO:0051216	8	7
catecholamine metabolic process	GO:0006584	0	1
catecholamine secretion	GO:0050432	0	1
catecholamine transport	GO:0051937	0	1
cation transport	GO:0006812	1	8
CD4-positive or CD8-positive, alpha-beta T cell lineage commitment	GO:0043369	0	1
cell-cell adhesion	GO:0016337	5	11
cell-cell adhesion mediated by cadherin	GO:0044331	1	1
cell-cell junction organization	GO:0045216	0	5
cell-cell recognition	GO:0009988	0	5
cell-cell signaling	GO:0007267	6	27
cell-cell signaling involved in cell fate commitment	GO:0045168	2	5
cell-matrix adhesion	GO:0007160	0	3
cell-substrate adhesion	GO:0031589	1	4
cell activation involved in immune response	GO:0002263	0	1
cell adhesion mediated by integrin	GO:0033627	0	2
cell aging	GO:0007569	0	1
cell chemotaxis	GO:0060326	1	6
cell cycle arrest	GO:0007050	2	4
cell cycle checkpoint	GO:0000075	1	1
cell cycle DNA replication	GO:0044786	0	1
cell cycle phase transition	GO:0044770	1	3
cell cycle process	GO:0022402	6	24
cell development	GO:0048468	15	48
cell differentiation	GO:0030154	19	73
cell differentiation in spinal cord	GO:0021515	0	1
cell differentiation involved in kidney development	GO:0061005	2	3
cell fate commitment	GO:0045165	8	19
cell fate commitment involved in formation of primary germ layer	GO:0060795	1	3
cell fate determination	GO:0001709	2	1
cell fate specification	GO:0001708	4	4
cell growth involved in cardiac muscle cell development	GO:0061049	0	1
cell junction assembly	GO:0034329	0	3
cell maturation	GO:0048469	3	2
cell migration	GO:0016477	10	20
cell migration involved in endocardial cushion formation	GO:0003273	1	0
cell migration involved in heart development	GO:0060973	2	0
cell migration involved in vasculogenesis	GO:0035441	1	0
cell morphogenesis	GO:0000902	10	21
cell morphogenesis involved in differentiation	GO:0000904	12	20
cell motility	GO:0048870	10	22
cell part morphogenesis	GO:0032990	7	10
cell projection assembly	GO:0030031	1	3
cell projection morphogenesis	GO:0048858	7	10
cell proliferation in forebrain	GO:0021846	1	1
cell proliferation involved in kidney development	GO:0072111	2	2
cell proliferation involved in metanephros development	GO:0072203	1	2
cell surface receptor signaling pathway	GO:0007166	16	38
cell surface receptor signaling pathway involved in heart development	GO:0061311	3	1
cellular alcohol biosynthetic process	GO:0044108	0	1
cellular chemical homeostasis	GO:0055082	0	6
cellular component assembly involved in morphogenesis	GO:0010927	0	1
cellular component disassembly involved in execution phase of apoptosis	GO:0006921	1	3
cellular component morphogenesis	GO:0032989	12	23
cellular homeostasis	GO:0019725	0	6
cellular ketone metabolic process	GO:0042180	0	4
cellular lipid catabolic process	GO:0044242	0	1
cellular lipid metabolic process	GO:0044255	0	9
cellular macromolecule biosynthetic process	GO:0034645	17	62
cellular macromolecule catabolic process	GO:0044265	0	5
cellular macromolecule metabolic process	GO:0044260	19	77
cellular nitrogen compound biosynthetic process	GO:0044271	17	50
cellular nitrogen compound catabolic process	GO:0044270	0	10
cellular protein localization	GO:0034613	3	16
cellular protein metabolic process	GO:0044267	13	43
cellular response to acid	GO:0071229	0	4
cellular response to BMP stimulus	GO:0071773	0	2
cellular response to DNA damage stimulus	GO:0006974	0	8
cellular response to drug	GO:0035690	0	2
cellular response to epidermal growth factor stimulus	GO:0071364	0	1
cellular response to extracellular stimulus	GO:0031668	1	4
cellular response to fibroblast growth factor stimulus	GO:0044344	2	9
cellular response to hormone stimulus	GO:0032870	7	19
cellular response to hypoxia	GO:0071456	2	2
cellular response to inorganic substance	GO:0071241	0	5
cellular response to mechanical stimulus	GO:0071260	0	1
cellular response to molecule of bacterial origin	GO:0071219	0	1
cellular response to nitrogen compound	GO:1901699	2	11
cellular response to nutrient	GO:0031670	0	3
cellular response to nutrient levels	GO:0031669	1	4
cellular response to organic substance	GO:0071310	10	31
cellular response to organonitrogen compound	GO:0071417	2	11
cellular response to oxidative stress	GO:0034599	1	1
cellular response to oxygen-containing compound	GO:1901701	3	17
cellular response to oxygen levels	GO:0071453	2	2
cellular response to radiation	GO:0071478	0	3
cellular response to starvation	GO:0009267	1	2
cellular response to toxic substance	GO:0097237	0	1
cellular response to transforming growth factor beta stimulus	GO:0071560	4	9
cellular response to virus	GO:0098586	0	1
cellular response to xenobiotic stimulus	GO:0071466	0	1
cellular senescence	GO:0090398	0	1
central nervous system development	GO:0007417	7	29
central nervous system morphogenesis	GO:0021551	0	1
centromere complex assembly	GO:0034508	0	1
centrosome organization	GO:0051297	0	1
cerebellar Purkinje cell-granule cell precursor cell signaling involved in regulation of granule cell precursor cell proliferation	GO:0021937	0	1
cerebral cortex cell migration	GO:0021795	0	1
cerebral cortex development	GO:0021987	0	2
cervix development	GO:0060067	0	1
chemical homeostasis	GO:0048878	1	10
chemokine production	GO:0032602	0	1
chemotaxis	GO:0006935	8	14
chondrocyte development	GO:0002063	0	1
chondrocyte differentiation involved in endochondral bone morphogenesis	GO:0003413	0	1
chondrocyte hypertrophy	GO:0003415	0	1
chromatin assembly	GO:0031497	0	2
chromatin disassembly	GO:0031498	0	1
chromatin organization	GO:0006325	1	11
chromatin silencing	GO:0006342	0	2
chromosome condensation	GO:0030261	0	1
chromosome organization	GO:0051276	0	11
chromosome separation	GO:0051304	0	3
circadian behavior	GO:0048512	0	2
circadian sleep/wake cycle	GO:0042745	0	2
circadian sleep/wake cycle process	GO:0022410	0	2
circadian sleep/wake cycle, non-REM sleep	GO:0042748	0	1
circadian sleep/wake cycle, REM sleep	GO:0042747	0	2
circadian sleep/wake cycle, sleep	GO:0050802	0	2
circulatory system development	GO:0072359	11	24
circulatory system process	GO:0003013	1	9
cloaca development	GO:0035844	1	0
cloacal septation	GO:0060197	1	0
cochlea development	GO:0090102	0	2
cochlea morphogenesis	GO:0090103	0	2
collagen biosynthetic process	GO:0032964	2	2
collecting duct development	GO:0072044	2	1
comma-shaped body morphogenesis	GO:0072049	1	0
complement activation	GO:0006956	0	1
complement activation, classical pathway	GO:0006958	0	1
connective tissue development	GO:0061448	10	8
convergent extension involved in somitogenesis	GO:0090246	0	1
copulation	GO:0007620	1	1
coronary vasculature development	GO:0060976	2	1
coronary vasculature morphogenesis	GO:0060977	2	0
corticosterone secretion	GO:0035934	0	1
corticotropin hormone secreting cell differentiation	GO:0060128	0	1
cortisol metabolic process	GO:0034650	0	2
cortisol secretion	GO:0043400	0	3
cranial nerve development	GO:0021545	0	2
cranial suture morphogenesis	GO:0060363	2	1
craniofacial suture morphogenesis	GO:0097094	2	1
cytokine biosynthetic process	GO:0042089	0	4
cytokine metabolic process	GO:0042107	0	4
cytokine production involved in immune response	GO:0002367	0	4
cytokine secretion	GO:0050663	2	1
cytokine secretion involved in immune response	GO:0002374	0	1
cytokinesis	GO:0000910	0	3
cytokinetic process	GO:0032506	0	3
cytoplasmic pattern recognition receptor signaling pathway in response to virus	GO:0039528	0	1
cytoplasmic sequestering of protein	GO:0051220	0	1
cytoplasmic transport	GO:0016482	3	11
cytoskeleton organization	GO:0007010	0	13
daunorubicin metabolic process	GO:0044597	0	1
decidualization	GO:0046697	0	4
defense response to other organism	GO:0098542	0	1
defense response to virus	GO:0051607	0	1
deltoid tuberosity development	GO:0035993	1	0
dendritic cell chemotaxis	GO:0002407	0	1
dendritic cell cytokine production	GO:0002371	0	1
dermatome development	GO:0061054	0	1
detection of hypoxia	GO:0070483	0	1
detection of light stimulus	GO:0009583	0	2
detection of mechanical stimulus	GO:0050982	0	2
detection of mechanical stimulus involved in sensory perception	GO:0050974	0	1
detection of oxygen	GO:0003032	0	1
detection of temperature stimulus	GO:0016048	0	1
detection of temperature stimulus involved in sensory perception	GO:0050961	0	1
determination of heart left/right asymmetry	GO:0061371	3	6
development of primary female sexual characteristics	GO:0046545	2	20
development of primary male sexual characteristics	GO:0046546	1	27
development of primary sexual characteristics	GO:0045137	3	41
development of secondary female sexual characteristics	GO:0046543	0	1
development of secondary sexual characteristics	GO:0045136	0	1
developmental cell growth	GO:0048588	2	7
developmental growth involved in morphogenesis	GO:0060560	4	10
developmental programmed cell death	GO:0010623	3	5
diencephalon development	GO:0021536	1	9
diencephalon morphogenesis	GO:0048852	0	1
digestive system development	GO:0055123	4	16
digestive system process	GO:0022600	0	5
digestive tract morphogenesis	GO:0048546	3	8
DNA metabolic process	GO:0006259	2	15
doxorubicin metabolic process	GO:0044598	0	1
ear development	GO:0043583	3	12
ectoderm development	GO:0007398	0	1
ectodermal placode formation	GO:0060788	0	1
ectodermal placode morphogenesis	GO:0071697	0	1
ectopic germ cell programmed cell death	GO:0035234	0	2
egg activation	GO:0007343	0	1
egg coat formation	GO:0035803	1	1
embryo development	GO:0009790	15	38
embryo development ending in birth or egg hatching	GO:0009792	12	23
embryo implantation	GO:0007566	1	1
embryonic appendage morphogenesis	GO:0035113	7	8
embryonic camera-type eye development	GO:0031076	2	3
embryonic camera-type eye formation	GO:0060900	0	2
embryonic digestive tract development	GO:0048566	1	9
embryonic digestive tract morphogenesis	GO:0048557	1	4
embryonic digit morphogenesis	GO:0042733	2	4
embryonic foregut morphogenesis	GO:0048617	0	2
embryonic heart tube development	GO:0035050	4	6
embryonic heart tube morphogenesis	GO:0003143	4	6
embryonic hemopoiesis	GO:0035162	1	3
embryonic morphogenesis	GO:0048598	14	22
embryonic neurocranium morphogenesis	GO:0048702	0	1
embryonic organ development	GO:0048568	9	22
embryonic organ morphogenesis	GO:0048562	9	17
embryonic pattern specification	GO:0009880	2	6
embryonic placenta development	GO:0001892	0	2
embryonic process involved in female pregnancy	GO:0060136	0	1
embryonic viscerocranium morphogenesis	GO:0048703	0	1
endocardial cell differentiation	GO:0060956	2	0
endocardial cushion development	GO:0003197	4	3
endocardial cushion formation	GO:0003272	1	1
endocardium development	GO:0003157	2	0
endocardium morphogenesis	GO:0003160	1	0
endochondral bone morphogenesis	GO:0060350	1	1
endocrine pancreas development	GO:0031018	1	4
endocrine process	GO:0050886	0	8
endocrine system development	GO:0035270	2	14
endocytosis	GO:0006897	1	2
endoderm development	GO:0007492	1	5
endoderm formation	GO:0001706	0	4
endodermal-mesodermal cell signaling	GO:0003133	1	0
endoplasmic reticulum organization	GO:0007029	1	0
endothelial cell proliferation	GO:0001935	3	3
endothelium development	GO:0003158	4	0
entrainment of circadian clock	GO:0009649	0	1
entrainment of circadian clock by photoperiod	GO:0043153	0	1
eosinophil differentiation	GO:0030222	0	1
epiblast cell-extraembryonic ectoderm cell signaling involved in anterior/posterior axis specification	GO:0060802	0	1
epidermis development	GO:0008544	3	12
epidermis morphogenesis	GO:0048730	1	3
epinephrine transport	GO:0048241	0	1
epithelial-mesenchymal cell signaling	GO:0060684	2	1
epithelial-mesenchymal signaling involved in prostate gland development	GO:0060738	1	1
epithelial cell-cell adhesion	GO:0090136	1	1
epithelial cell apoptotic process involved in palatal shelf morphogenesis	GO:1990134	0	1
epithelial cell development	GO:0002064	5	7
epithelial cell differentiation involved in kidney development	GO:0035850	2	1
epithelial cell differentiation involved in prostate gland development	GO:0060742	2	0
epithelial cell maturation involved in prostate gland development	GO:0060743	1	0
epithelial cell proliferation involved in lung morphogenesis	GO:0060502	1	0
epithelial cell proliferation involved in prostate gland development	GO:0060767	1	2
epithelial cell proliferation involved in prostatic bud elongation	GO:0060517	0	1
epithelial cell proliferation involved in salivary gland morphogenesis	GO:0060664	0	1
epithelial to mesenchymal transition involved in endocardial cushion formation	GO:0003198	1	1
epithelial tube formation	GO:0072175	1	7
epithelial tube morphogenesis	GO:0060562	8	16
epithelium development	GO:0060429	12	26
epithelium migration	GO:0090132	1	4
erythrocyte differentiation	GO:0030218	2	5
establishment of cell polarity	GO:0030010	0	1
establishment of meiotic spindle localization	GO:0051295	0	2
establishment of nucleus localization	GO:0040023	1	1
establishment of organelle localization	GO:0051656	1	3
establishment of planar polarity	GO:0001736	0	3
establishment of planar polarity involved in neural tube closure	GO:0090177	0	2
establishment of protein localization	GO:0045184	5	16
establishment of protein localization to membrane	GO:0090150	0	1
establishment of protein localization to mitochondrion	GO:0072655	0	1
establishment of protein localization to organelle	GO:0072594	3	9
establishment of protein localization to plasma membrane	GO:0090002	0	1
establishment of spindle localization	GO:0051293	0	2
establishment of tissue polarity	GO:0007164	0	3
ether metabolic process	GO:0018904	0	1
excretion	GO:0007588	0	1
exit from mitosis	GO:0010458	0	1
exocrine system development	GO:0035272	2	4
exocytosis	GO:0006887	1	12
exploration behavior	GO:0035640	0	1
external genitalia morphogenesis	GO:0035261	0	1
extracellular matrix assembly	GO:0085029	2	0
extracellular matrix disassembly	GO:0022617	0	1
extracellular matrix organization	GO:0030198	5	6
eye development	GO:0001654	8	11
eye morphogenesis	GO:0048592	3	8
eye pigmentation	GO:0048069	1	0
face development	GO:0060324	0	8
face morphogenesis	GO:0060325	0	5
fat-soluble vitamin biosynthetic process	GO:0042362	0	2
fat-soluble vitamin catabolic process	GO:0042363	0	1
fatty acid derivative biosynthetic process	GO:1901570	0	2
fatty acid metabolic process	GO:0006631	0	3
fear response	GO:0042596	0	1
female gamete generation	GO:0007292	2	8
female genitalia development	GO:0030540	0	4
female gonad development	GO:0008585	2	18
female meiosis	GO:0007143	0	2
female pregnancy	GO:0007565	2	14
female sex determination	GO:0030237	0	2
female sex differentiation	GO:0046660	2	20
fertilization	GO:0009566	0	13
fertilization, exchange of chromosomal proteins	GO:0035042	0	1
ferulate metabolic process	GO:0033494	0	1
fibroblast growth factor receptor signaling pathway involved in orbitofrontal cortex development	GO:0035607	1	0
floor plate development	GO:0033504	1	1
floor plate formation	GO:0021508	1	0
floor plate morphogenesis	GO:0033505	1	1
follicle-stimulating hormone signaling pathway	GO:0042699	0	1
forebrain cell migration	GO:0021885	0	1
forebrain development	GO:0030900	4	16
forebrain generation of neurons	GO:0021872	1	7
forebrain morphogenesis	GO:0048853	1	3
forebrain regionalization	GO:0021871	1	3
forebrain ventricular zone progenitor cell division	GO:0021869	1	0
foregut morphogenesis	GO:0007440	1	2
formation of anatomical boundary	GO:0048859	0	2
formation of primary germ layer	GO:0001704	3	6
fused antrum stage	GO:0048165	1	0
fusion of sperm to egg plasma membrane	GO:0007342	0	2
G-protein coupled receptor internalization	GO:0002031	0	1
G1 to G0 transition	GO:0070314	0	1
gall bladder development	GO:0061010	0	1
gamete generation	GO:0007276	6	37
gastrulation	GO:0007369	8	7
gene expression	GO:0010467	19	68
genetic imprinting	GO:0071514	0	1
genitalia development	GO:0048806	0	13
genitalia morphogenesis	GO:0035112	0	1
germ-line sex determination	GO:0018992	0	1
germ-line stem cell maintenance	GO:0030718	0	1
germ cell development	GO:0007281	2	12
germ cell migration	GO:0008354	1	1
gland development	GO:0048732	7	21
gland morphogenesis	GO:0022612	6	13
glial cell development	GO:0021782	0	5
glial cell migration	GO:0008347	0	1
glomerular basement membrane development	GO:0032836	0	1
glomerular capillary formation	GO:0072104	1	0
glomerular epithelium development	GO:0072010	1	1
glomerular mesangial cell proliferation	GO:0072110	2	1
glomerulus development	GO:0032835	3	1
glomerulus morphogenesis	GO:0072102	1	0
glomerulus vasculature development	GO:0072012	2	0
glomerulus vasculature morphogenesis	GO:0072103	1	0
glycerolipid biosynthetic process	GO:0045017	0	1
glycerolipid metabolic process	GO:0046486	0	2
glycolipid metabolic process	GO:0006664	0	1
glycoprotein metabolic process	GO:0009100	1	2
glycoside metabolic process	GO:0016137	0	1
glycosyl compound catabolic process	GO:1901658	0	7
glycosylation	GO:0070085	0	1
Golgi vesicle transport	GO:0048193	0	1
gonad development	GO:0008406	3	38
gonadal mesoderm development	GO:0007506	0	1
granulocyte chemotaxis	GO:0071621	0	3
granulocyte migration	GO:0097530	0	3
growth involved in heart morphogenesis	GO:0003241	1	0
hair cycle	GO:0042633	1	7
hair cycle process	GO:0022405	1	6
hair follicle maturation	GO:0048820	1	1
hair follicle morphogenesis	GO:0031069	1	2
head morphogenesis	GO:0060323	1	5
heart development	GO:0007507	9	18
heart formation	GO:0060914	2	0
heart growth	GO:0060419	4	6
heart induction	GO:0003129	1	0
heart morphogenesis	GO:0003007	6	10
heart trabecula morphogenesis	GO:0061384	2	0
heart valve development	GO:0003170	4	3
heart valve formation	GO:0003188	1	1
heart valve morphogenesis	GO:0003179	4	3
hematopoietic or lymphoid organ development	GO:0048534	5	13
hematopoietic stem cell proliferation	GO:0071425	0	2
hemoglobin metabolic process	GO:0020027	0	1
hemopoiesis	GO:0030097	3	13
hemostasis	GO:0007599	1	12
hepaticobiliary system development	GO:0061008	1	7
hepatoblast differentiation	GO:0061017	0	1
heterocycle biosynthetic process	GO:0018130	17	50
heterocycle catabolic process	GO:0046700	0	10
heterotypic cell-cell adhesion	GO:0034113	1	0
hindbrain development	GO:0030902	0	2
hindgut development	GO:0061525	0	2
hindgut morphogenesis	GO:0007442	0	2
His-Purkinje system cell differentiation	GO:0060932	0	1
His-Purkinje system development	GO:0003164	1	1
histone acetylation	GO:0016573	0	1
histone deacetylation	GO:0016575	0	2
histone modification	GO:0016570	0	3
homeostasis of number of cells	GO:0048872	1	5
homophilic cell adhesion	GO:0007156	0	2
homotypic cell-cell adhesion	GO:0034109	1	1
hormone-mediated signaling pathway	GO:0009755	2	5
hormone metabolic process	GO:0042445	1	10
hormone secretion	GO:0046879	1	12
hormone transport	GO:0009914	1	12
humoral immune response mediated by circulating immunoglobulin	GO:0002455	0	2
hyaluranon cable assembly	GO:0036118	1	0
hypophysis morphogenesis	GO:0048850	0	1
hypothalamus development	GO:0021854	0	3
icosanoid metabolic process	GO:0006690	0	2
immune response-regulating signaling pathway	GO:0002764	2	7
immune system development	GO:0002520	5	13
inflammatory response	GO:0006954	4	10
inhibition of neuroepithelial cell differentiation	GO:0002085	0	1
innate immune response	GO:0045087	2	9
innate immune response-activating signal transduction	GO:0002758	0	1
inner cell mass cell differentiation	GO:0001826	0	1
inner ear morphogenesis	GO:0042472	1	5
inner ear receptor cell differentiation	GO:0060113	3	1
insemination	GO:0007320	1	1
integrin biosynthetic process	GO:0045112	0	1
interferon-gamma production	GO:0032609	0	4
interleukin-1 production	GO:0032612	0	4
interleukin-12 production	GO:0032615	0	1
interleukin-4 production	GO:0032633	2	1
interleukin-6 production	GO:0032635	0	3
interleukin-8 production	GO:0032637	0	2
intermediate filament cytoskeleton organization	GO:0045104	0	1
intestinal epithelial cell differentiation	GO:0060575	0	2
intracellular protein transport	GO:0006886	3	12
intracellular receptor signaling pathway	GO:0030522	4	9
intracellular signal transduction	GO:0035556	8	23
intracellular transport	GO:0046907	3	16
intrahepatic bile duct development	GO:0035622	0	1
ion transmembrane transport	GO:0034220	0	7
ion transport	GO:0006811	1	11
iris morphogenesis	GO:0061072	0	1
isoprenoid biosynthetic process	GO:0008299	0	1
isoprenoid metabolic process	GO:0006720	0	3
isoprenoid transport	GO:0046864	0	1
keratinocyte proliferation	GO:0043616	0	1
ketone biosynthetic process	GO:0042181	0	3
kidney development	GO:0001822	4	13
kidney epithelium development	GO:0072073	2	6
kidney mesenchymal cell proliferation	GO:0072135	1	1
kidney mesenchyme development	GO:0072074	2	3
kidney morphogenesis	GO:0060993	1	6
kidney vasculature development	GO:0061440	2	0
kidney vasculature morphogenesis	GO:0061439	1	0
kinetochore assembly	GO:0051382	0	1
kinetochore organization	GO:0051383	0	1
lactation	GO:0007595	0	2
lamellipodium organization	GO:0097581	0	2
learning	GO:0007612	0	3
learning or memory	GO:0007611	0	4
left lung development	GO:0060459	0	2
lens induction in camera-type eye	GO:0060235	1	0
lens morphogenesis in camera-type eye	GO:0002089	1	0
leukocyte activation	GO:0045321	4	11
leukocyte activation involved in immune response	GO:0002366	0	1
leukocyte cell-cell adhesion	GO:0007159	1	1
leukocyte migration	GO:0050900	0	8
Leydig cell differentiation	GO:0033327	0	1
limb bud formation	GO:0060174	0	2
limb development	GO:0060173	8	9
limb morphogenesis	GO:0035108	8	9
limbic system development	GO:0021761	1	4
lipid biosynthetic process	GO:0008610	0	11
lipid catabolic process	GO:0016042	0	2
lipid storage	GO:0019915	0	1
lipid transport	GO:0006869	0	7
lipoprotein metabolic process	GO:0042157	0	1
liver development	GO:0001889	1	6
locomotory exploration behavior	GO:0035641	0	1
long-term synaptic potentiation	GO:0060291	0	1
lung-associated mesenchyme development	GO:0060484	1	2
lung alveolus development	GO:0048286	2	3
lung cell differentiation	GO:0060479	1	1
lung development	GO:0030324	7	11
lung epithelium development	GO:0060428	2	4
lung induction	GO:0060492	0	1
lung lobe development	GO:0060462	1	2
lung lobe formation	GO:0060464	0	1
lung lobe morphogenesis	GO:0060463	1	2
lung morphogenesis	GO:0060425	3	4
lung saccule development	GO:0060430	0	2
lung vasculature development	GO:0060426	0	1
luteinization	GO:0001553	0	2
luteolysis	GO:0001554	1	3
lymph vessel morphogenesis	GO:0036303	1	0
lymphangiogenesis	GO:0001946	1	0
lymphatic endothelial cell differentiation	GO:0060836	1	0
lymphocyte chemotaxis	GO:0048247	0	1
lymphocyte differentiation	GO:0030098	4	7
lymphocyte mediated immunity	GO:0002449	0	2
lymphocyte proliferation	GO:0046651	2	4
macromolecular complex assembly	GO:0065003	0	8
macromolecular complex disassembly	GO:0032984	0	1
macromolecule biosynthetic process	GO:0009059	17	65
macromolecule catabolic process	GO:0009057	0	9
macromolecule modification	GO:0043412	11	29
macrophage activation	GO:0042116	0	1
maintenance of location in cell	GO:0051651	0	4
maintenance of protein location	GO:0045185	0	4
maintenance of protein location in cell	GO:0032507	0	4
maintenance of sister chromatid cohesion	GO:0034086	0	1
male gamete generation	GO:0048232	1	29
male genitalia development	GO:0030539	0	4
male gonad development	GO:0008584	1	25
male meiosis	GO:0007140	0	2
male pronucleus assembly	GO:0035039	0	1
male sex determination	GO:0030238	0	4
male sex differentiation	GO:0046661	1	28
mammary duct terminal end bud growth	GO:0060763	0	1
mammary gland alveolus development	GO:0060749	0	1
mammary gland branching involved in pregnancy	GO:0060745	0	2
mammary gland branching involved in thelarche	GO:0060744	0	1
mammary gland development	GO:0030879	2	9
mammary gland epithelial cell proliferation	GO:0033598	0	2
mammary gland formation	GO:0060592	1	1
mammary gland morphogenesis	GO:0060443	2	6
mammary placode formation	GO:0060596	0	1
MAPK cascade	GO:0000165	5	13
mast cell activation	GO:0045576	0	1
mast cell apoptotic process	GO:0033024	0	1
mast cell chemotaxis	GO:0002551	0	1
mast cell degranulation	GO:0043303	0	1
mast cell migration	GO:0097531	0	1
mast cell proliferation	GO:0070662	0	2
maternal aggressive behavior	GO:0002125	0	1
maternal placenta development	GO:0001893	0	6
maternal process involved in female pregnancy	GO:0060135	1	7
maternal process involved in parturition	GO:0060137	0	1
mating	GO:0007618	1	1
MDA-5 signaling pathway	GO:0039530	0	1
mechanosensory behavior	GO:0007638	0	1
meiosis I	GO:0007127	0	5
meiotic cell cycle	GO:0051321	0	15
meiotic chromosome segregation	GO:0045132	0	4
meiotic chromosome separation	GO:0051307	0	3
meiotic cytokinesis	GO:0033206	0	2
meiotic gene conversion	GO:0006311	0	1
meiotic nuclear division	GO:0007126	0	15
membrane depolarization	GO:0051899	0	1
membrane fusion	GO:0061025	0	2
membrane hyperpolarization	GO:0060081	0	1
membrane lipid metabolic process	GO:0006643	0	1
memory	GO:0007613	0	1
menstrual cycle phase	GO:0022601	0	4
menstruation	GO:0042703	0	1
mesangial cell development	GO:0072143	1	0
mesenchymal-epithelial cell signaling	GO:0060638	1	2
mesenchymal cell apoptotic process involved in metanephros development	GO:1900200	0	1
mesenchymal cell apoptotic process involved in nephron morphogenesis	GO:1901145	1	1
mesenchymal cell proliferation	GO:0010463	6	4
mesenchymal cell proliferation involved in lung development	GO:0060916	0	1
mesenchymal cell proliferation involved in prostate gland development	GO:0060781	0	1
mesenchymal cell proliferation involved in ureter development	GO:0072198	1	1
mesenchymal smoothened signaling pathway involved in prostate gland development	GO:0060783	0	1
mesenchymal stem cell maintenance involved in nephron morphogenesis	GO:0072038	1	1
mesenchyme development	GO:0060485	7	13
mesenchyme morphogenesis	GO:0072132	2	2
mesendoderm migration	GO:0090133	0	1
mesoderm development	GO:0007498	7	6
mesoderm formation	GO:0001707	4	3
mesoderm migration involved in gastrulation	GO:0007509	0	1
mesoderm morphogenesis	GO:0048332	4	4
mesonephric duct formation	GO:0072181	0	1
mesonephric duct morphogenesis	GO:0072180	0	1
mesonephric tubule development	GO:0072164	0	4
mesonephros development	GO:0001823	2	5
metanephric ascending thin limb development	GO:0072218	0	1
metanephric collecting duct development	GO:0072205	1	1
metanephric comma-shaped body morphogenesis	GO:0072278	1	0
metanephric glomerulus development	GO:0072224	0	1
metanephric nephron development	GO:0072210	1	5
metanephric nephron morphogenesis	GO:0072273	1	5
metanephric part of ureteric bud development	GO:0035502	0	1
metanephric renal vesicle formation	GO:0072093	0	1
metanephric S-shaped body morphogenesis	GO:0072284	1	1
metanephric tubule development	GO:0072170	0	2
metanephros development	GO:0001656	2	11
microtubule-based movement	GO:0007018	0	1
microtubule cytoskeleton organization	GO:0000226	0	6
microtubule organizing center organization	GO:0031023	0	1
midbrain-hindbrain boundary development	GO:0030917	0	1
midbrain development	GO:0030901	1	1
middle ear morphogenesis	GO:0042474	1	0
midgut development	GO:0007494	0	1
mineralocorticoid biosynthetic process	GO:0006705	0	2
mineralocorticoid metabolic process	GO:0008212	0	2
mitochondrial fission	GO:0000266	0	1
mitochondrial translation	GO:0032543	0	1
mitochondrial transport	GO:0006839	0	1
mitochondrion organization	GO:0007005	0	3
mitosis	GO:0007067	2	8
mitotic cell cycle	GO:0000278	5	11
mitral valve development	GO:0003174	2	0
mitral valve formation	GO:0003192	1	0
mitral valve morphogenesis	GO:0003183	2	0
molting cycle process	GO:0022404	1	6
monoamine transport	GO:0015844	0	1
monocyte chemotaxis	GO:0002548	0	2
mononuclear cell proliferation	GO:0032943	2	4
monosaccharide metabolic process	GO:0005996	0	1
monosaccharide transport	GO:0015749	0	1
morphogenesis of a branching epithelium	GO:0061138	8	15
morphogenesis of a branching structure	GO:0001763	8	15
morphogenesis of an epithelium	GO:0002009	10	18
morphogenesis of embryonic epithelium	GO:0016331	2	10
Mullerian duct regression	GO:0001880	0	1
multi-layer follicle stage	GO:0048162	0	1
multicellular organismal aging	GO:0010259	0	1
multicellular organismal homeostasis	GO:0048871	1	1
multicellular organismal macromolecule metabolic process	GO:0044259	2	3
multicellular structure septum development	GO:0080125	0	1
muscle cell development	GO:0055001	3	3
muscle cell differentiation	GO:0042692	5	8
muscle cell migration	GO:0014812	0	1
muscle organ development	GO:0007517	8	13
muscle organ morphogenesis	GO:0048644	2	1
muscle system process	GO:0003012	1	7
muscle tissue development	GO:0060537	9	13
muscle tissue morphogenesis	GO:0060415	2	1
myelin assembly	GO:0032288	0	1
myeloid cell activation involved in immune response	GO:0002275	0	1
myeloid cell development	GO:0061515	0	3
myeloid dendritic cell activation	GO:0001773	1	0
myeloid leukocyte cytokine production	GO:0061082	0	4
myeloid leukocyte mediated immunity	GO:0002444	0	1
negative adaptation of signaling pathway	GO:0022401	0	1
negative chemotaxis	GO:0050919	2	5
negative regulation of amine transport	GO:0051953	0	1
negative regulation of angiogenesis	GO:0016525	1	1
negative regulation of apoptotic process involved in morphogenesis	GO:1902338	1	1
negative regulation of apoptotic signaling pathway	GO:2001234	2	3
negative regulation of axon extension	GO:0030517	1	2
negative regulation of axon extension involved in axon guidance	GO:0048843	1	2
negative regulation of axon guidance	GO:1902668	0	1
negative regulation of axonogenesis	GO:0050771	1	2
negative regulation of behavior	GO:0048521	2	6
negative regulation of binding	GO:0051100	0	1
negative regulation of binding of sperm to zona pellucida	GO:2000360	0	2
negative regulation of biomineral tissue development	GO:0070168	0	2
negative regulation of biosynthetic process	GO:0009890	8	34
negative regulation of blood pressure	GO:0045776	1	2
negative regulation of blood vessel morphogenesis	GO:2000181	0	1
negative regulation of bone mineralization	GO:0030502	0	2
negative regulation of bone remodeling	GO:0046851	0	2
negative regulation of bone resorption	GO:0045779	0	1
negative regulation of branch elongation involved in ureteric bud branching	GO:0072096	1	0
negative regulation of branching involved in ureteric bud morphogenesis	GO:0090191	1	0
negative regulation of calcium ion-dependent exocytosis	GO:0045955	1	0
negative regulation of calcium ion transport	GO:0051926	0	1
negative regulation of calcium ion transport into cytosol	GO:0010523	0	1
negative regulation of cardiac muscle cell proliferation	GO:0060044	2	0
negative regulation of catabolic process	GO:0009895	0	3
negative regulation of catalytic activity	GO:0043086	4	6
negative regulation of catecholamine secretion	GO:0033604	0	1
negative regulation of cell-substrate adhesion	GO:0010812	1	0
negative regulation of cell activation	GO:0050866	2	3
negative regulation of cell adhesion	GO:0007162	1	0
negative regulation of cell communication	GO:0010648	9	18
negative regulation of cell cycle	GO:0045786	5	5
negative regulation of cell cycle phase transition	GO:1901988	1	0
negative regulation of cell cycle process	GO:0010948	3	1
negative regulation of cell death	GO:0060548	8	18
negative regulation of cell development	GO:0010721	5	3
negative regulation of cell differentiation	GO:0045596	10	17
negative regulation of cell growth	GO:0030308	3	11
negative regulation of cell migration	GO:0030336	2	7
negative regulation of cell migration involved in sprouting angiogenesis	GO:0090051	1	0
negative regulation of cell morphogenesis involved in differentiation	GO:0010771	2	1
negative regulation of cell motility	GO:2000146	2	7
negative regulation of cell projection organization	GO:0031345	1	3
negative regulation of cell proliferation	GO:0008285	9	18
negative regulation of cell proliferation involved in heart morphogenesis	GO:2000137	1	0
negative regulation of cell proliferation involved in kidney development	GO:1901723	2	1
negative regulation of cellular biosynthetic process	GO:0031327	8	34
negative regulation of cellular catabolic process	GO:0031330	0	3
negative regulation of cellular component movement	GO:0051271	2	7
negative regulation of cellular component organization	GO:0051129	6	5
negative regulation of cellular metabolic process	GO:0031324	8	37
negative regulation of cellular process	GO:0048523	18	61
negative regulation of cellular protein metabolic process	GO:0032269	2	7
negative regulation of cellular response to growth factor stimulus	GO:0090288	2	4
negative regulation of chemotaxis	GO:0050922	2	4
negative regulation of chondrocyte differentiation	GO:0032331	2	1
negative regulation of chorionic trophoblast cell proliferation	GO:1901383	0	2
negative regulation of circadian rhythm	GO:0042754	0	2
negative regulation of circadian sleep/wake cycle, REM sleep	GO:0042322	0	2
negative regulation of circadian sleep/wake cycle, sleep	GO:0042321	0	2
negative regulation of cytokine-mediated signaling pathway	GO:0001960	1	2
negative regulation of cytokine production	GO:0001818	0	6
negative regulation of cytokine production involved in immune response	GO:0002719	0	2
negative regulation of cytoskeleton organization	GO:0051494	0	1
negative regulation of defense response	GO:0031348	0	3
negative regulation of defense response to virus	GO:0050687	0	1
negative regulation of developmental growth	GO:0048640	2	2
negative regulation of developmental pigmentation	GO:0048086	1	0
negative regulation of developmental process	GO:0051093	11	23
negative regulation of DNA endoreduplication	GO:0032876	0	1
negative regulation of DNA metabolic process	GO:0051053	1	2
negative regulation of endothelial cell chemotaxis	GO:2001027	1	0
negative regulation of epinephrine secretion	GO:0032811	0	1
negative regulation of epithelial cell differentiation	GO:0030857	0	2
negative regulation of epithelial cell migration	GO:0010633	1	1
negative regulation of epithelial cell proliferation	GO:0050680	2	6
negative regulation of epithelial to mesenchymal transition	GO:0010719	2	1
negative regulation of exocytosis	GO:0045920	1	0
negative regulation of eye pigmentation	GO:0048074	1	0
negative regulation of fat cell differentiation	GO:0045599	0	1
negative regulation of female gonad development	GO:2000195	0	2
negative regulation of fertilization	GO:0060467	0	1
negative regulation of fibroblast growth factor receptor signaling pathway	GO:0040037	0	2
negative regulation of fibroblast proliferation	GO:0048147	0	1
negative regulation of G-protein coupled receptor protein signaling pathway	GO:0045744	0	2
negative regulation of gene expression	GO:0010629	8	29
negative regulation of glial cell proliferation	GO:0060253	1	0
negative regulation of glomerulus development	GO:0090194	1	0
negative regulation of gonadotropin secretion	GO:0032277	0	2
negative regulation of growth	GO:0045926	4	11
negative regulation of hematopoietic progenitor cell differentiation	GO:1901533	1	0
negative regulation of homeostatic process	GO:0032845	0	1
negative regulation of hormone biosynthetic process	GO:0032353	0	1
negative regulation of hormone metabolic process	GO:0032351	0	2
negative regulation of hormone secretion	GO:0046888	0	8
negative regulation of immune effector process	GO:0002698	0	3
negative regulation of immune response	GO:0050777	0	1
negative regulation of immune system process	GO:0002683	2	8
negative regulation of inflammatory response	GO:0050728	0	2
negative regulation of interferon-gamma production	GO:0032689	0	1
negative regulation of interleukin-1 production	GO:0032692	0	2
negative regulation of interleukin-12 production	GO:0032695	0	1
negative regulation of intracellular protein transport	GO:0090317	1	1
negative regulation of intracellular signal transduction	GO:1902532	2	3
negative regulation of intracellular steroid hormone receptor signaling pathway	GO:0033144	1	3
negative regulation of intracellular transport	GO:0032387	1	2
negative regulation of ion transport	GO:0043271	0	1
negative regulation of isoprenoid metabolic process	GO:0045827	0	1
negative regulation of kidney development	GO:0090185	1	1
negative regulation of lamellipodium organization	GO:1902744	0	1
negative regulation of leukocyte activation	GO:0002695	2	3
negative regulation of leukocyte chemotaxis	GO:0002689	0	1
negative regulation of leukocyte differentiation	GO:1902106	2	4
negative regulation of leukocyte migration	GO:0002686	0	1
negative regulation of leukocyte proliferation	GO:0070664	2	1
negative regulation of lipid biosynthetic process	GO:0051055	0	2
negative regulation of lipid metabolic process	GO:0045833	0	2
negative regulation of lipid transport	GO:0032369	0	2
negative regulation of locomotion	GO:0040013	3	11
negative regulation of lymphocyte activation	GO:0051250	2	3
negative regulation of macromolecule biosynthetic process	GO:0010558	8	33
negative regulation of macromolecule metabolic process	GO:0010605	9	37
negative regulation of male gonad development	GO:2000019	0	1
negative regulation of mast cell apoptotic process	GO:0033026	0	1
negative regulation of MDA-5 signaling pathway	GO:0039534	0	1
negative regulation of mesenchymal cell apoptotic process involved in nephron morphogenesis	GO:0072040	1	1
negative regulation of mesonephros development	GO:0061218	0	1
negative regulation of metabolic process	GO:0009892	9	39
negative regulation of metanephric comma-shaped body morphogenesis	GO:2000007	1	0
negative regulation of metanephric S-shaped body morphogenesis	GO:2000005	1	0
negative regulation of mitosis	GO:0045839	3	0
negative regulation of mononuclear cell migration	GO:0071676	0	1
negative regulation of multi-organism process	GO:0043901	0	1
negative regulation of multicellular organismal process	GO:0051241	6	13
negative regulation of muscle cell differentiation	GO:0051148	2	3
negative regulation of muscle contraction	GO:0045932	0	1
negative regulation of muscle organ development	GO:0048635	1	1
negative regulation of muscle tissue development	GO:1901862	1	1
negative regulation of myeloid cell differentiation	GO:0045638	0	3
negative regulation of negative chemotaxis	GO:0050925	0	1
negative regulation of nervous system development	GO:0051961	1	3
negative regulation of neurological system process	GO:0031645	0	2
negative regulation of neuron death	GO:1901215	0	2
negative regulation of neuron differentiation	GO:0045665	2	2
negative regulation of neutrophil migration	GO:1902623	0	1
negative regulation of nitrogen compound metabolic process	GO:0051172	8	28
negative regulation of norepinephrine secretion	GO:0010700	0	1
negative regulation of Notch signaling pathway	GO:0045746	1	0
negative regulation of nuclear division	GO:0051784	3	0
negative regulation of nucleobase-containing compound metabolic process	GO:0045934	8	28
negative regulation of nucleocytoplasmic transport	GO:0046823	1	1
negative regulation of organelle organization	GO:0010639	3	1
negative regulation of ossification	GO:0030279	1	4
negative regulation of osteoblast differentiation	GO:0045668	1	1
negative regulation of osteoblast proliferation	GO:0033689	0	1
negative regulation of peptide hormone secretion	GO:0090278	0	7
negative regulation of peptide secretion	GO:0002792	0	7
negative regulation of phosphorus metabolic process	GO:0010563	2	3
negative regulation of photoreceptor cell differentiation	GO:0046533	1	1
negative regulation of production of molecular mediator of immune response	GO:0002701	0	2
negative regulation of programmed cell death	GO:0043069	8	17
negative regulation of prostatic bud formation	GO:0060686	2	1
negative regulation of protein catabolic process	GO:0042177	0	2
negative regulation of protein complex assembly	GO:0031333	0	1
negative regulation of protein metabolic process	GO:0051248	2	10
negative regulation of protein polymerization	GO:0032272	0	1
negative regulation of protein transport	GO:0051224	1	1
negative regulation of receptor activity	GO:2000272	1	1
negative regulation of reproductive process	GO:2000242	2	10
negative regulation of response to biotic stimulus	GO:0002832	0	1
negative regulation of response to cytokine stimulus	GO:0060761	1	2
negative regulation of response to external stimulus	GO:0032102	2	8
negative regulation of response to stimulus	GO:0048585	10	23
negative regulation of retinoic acid biosynthetic process	GO:1900053	0	1
negative regulation of RIG-I signaling pathway	GO:0039536	0	1
negative regulation of RNA metabolic process	GO:0051253	7	26
negative regulation of secretion	GO:0051048	1	8
negative regulation of sequence-specific DNA binding transcription factor activity	GO:0043433	3	2
negative regulation of signal transduction	GO:0009968	9	17
negative regulation of signal transduction in absence of ligand	GO:1901099	0	1
negative regulation of signaling	GO:0023057	9	18
negative regulation of smooth muscle cell chemotaxis	GO:0071672	0	1
negative regulation of smooth muscle contraction	GO:0045986	0	1
negative regulation of smoothened signaling pathway	GO:0045879	0	1
negative regulation of stem cell differentiation	GO:2000737	1	0
negative regulation of stem cell maintenance	GO:1902455	1	1
negative regulation of stem cell proliferation	GO:2000647	1	1
negative regulation of steroid hormone secretion	GO:2000832	0	1
negative regulation of steroid metabolic process	GO:0045939	0	1
negative regulation of sterol transport	GO:0032372	0	1
negative regulation of striated muscle tissue development	GO:0045843	1	1
negative regulation of synapse assembly	GO:0051964	1	3
negative regulation of testicular blood vessel morphogenesis	GO:0061369	0	1
negative regulation of tissue remodeling	GO:0034104	0	2
negative regulation of transforming growth factor beta production	GO:0071635	0	1
negative regulation of transforming growth factor beta receptor signaling pathway	GO:0030512	2	1
negative regulation of translational initiation	GO:0045947	0	2
negative regulation of transmembrane receptor protein serine/threonine kinase signaling pathway	GO:0090101	4	3
negative regulation of transmission of nerve impulse	GO:0051970	0	1
negative regulation of transport	GO:0051051	2	11
negative regulation of trophoblast cell migration	GO:1901164	0	3
negative regulation of vascular permeability	GO:0043116	0	1
negative regulation of vasoconstriction	GO:0045906	1	0
negative regulation of viral-induced cytoplasmic pattern recognition receptor signaling pathway	GO:0039532	0	1
negative regulation of vitamin metabolic process	GO:0046137	0	1
negative regulation of Wnt signaling pathway	GO:0030178	1	6
negative regulation of wound healing	GO:0061045	0	1
negative thymic T cell selection	GO:0045060	0	1
nephric duct development	GO:0072176	1	2
nephric duct formation	GO:0072179	1	1
nephric duct morphogenesis	GO:0072178	1	1
nephrogenic mesenchyme development	GO:0072076	1	0
nephron development	GO:0072006	3	6
nephron epithelium development	GO:0072009	2	5
nephron epithelium morphogenesis	GO:0072088	1	5
nephron morphogenesis	GO:0072028	1	6
nervous system development	GO:0007399	15	39
neural retina development	GO:0003407	1	2
neural tube formation	GO:0001841	1	4
neural tube patterning	GO:0021532	2	2
neuroblast proliferation	GO:0007405	1	2
neurological system process	GO:0050877	1	11
neuromuscular junction development	GO:0007528	1	0
neuron death	GO:0070997	0	3
neuron development	GO:0048666	8	12
neuron migration	GO:0001764	1	0
neuron projection development	GO:0031175	7	11
neuron projection extension	GO:1990138	2	4
neuron projection guidance	GO:0097485	6	10
neuron recognition	GO:0008038	0	1
neuronal stem cell maintenance	GO:0097150	1	0
neutral lipid metabolic process	GO:0006638	0	1
nitrogen compound transport	GO:0071705	1	10
nose development	GO:0043584	0	2
nose morphogenesis	GO:0043585	0	1
notochord development	GO:0030903	0	1
nuclear division	GO:0000280	2	18
nuclear transport	GO:0051169	3	9
nucleic acid metabolic process	GO:0090304	17	57
nucleobase-containing compound biosynthetic process	GO:0034654	17	50
nucleobase-containing compound catabolic process	GO:0034655	0	10
nucleobase-containing compound metabolic process	GO:0006139	17	64
nucleobase-containing small molecule metabolic process	GO:0055086	0	11
nucleoside metabolic process	GO:0009116	0	7
nucleoside phosphate biosynthetic process	GO:1901293	0	3
nucleoside phosphate catabolic process	GO:1901292	0	7
nucleoside phosphate metabolic process	GO:0006753	0	11
nucleosome disassembly	GO:0006337	0	1
nucleus localization	GO:0051647	1	1
nucleus organization	GO:0006997	0	2
odontogenesis	GO:0042476	3	6
olfactory bulb development	GO:0021772	0	5
olfactory bulb interneuron differentiation	GO:0021889	0	5
olfactory bulb mitral cell layer development	GO:0061034	0	1
olfactory lobe development	GO:0021988	0	5
oocyte development	GO:0048599	0	3
oocyte differentiation	GO:0009994	0	4
oocyte growth	GO:0001555	0	1
oogenesis stage	GO:0022605	1	1
optic cup formation involved in camera-type eye development	GO:0003408	0	1
optic cup morphogenesis involved in camera-type eye development	GO:0002072	0	1
organ development	GO:0048513	21	66
organ formation	GO:0048645	6	6
organ induction	GO:0001759	2	2
organ morphogenesis	GO:0009887	16	32
organ regeneration	GO:0031100	2	0
organelle assembly	GO:0070925	0	4
organelle fission	GO:0048285	2	19
organic acid biosynthetic process	GO:0016053	0	2
organic acid metabolic process	GO:0006082	0	5
organic acid transport	GO:0015849	0	1
organic anion transport	GO:0015711	0	1
organic cation transport	GO:0015695	0	1
organic cyclic compound biosynthetic process	GO:1901362	17	55
organic cyclic compound catabolic process	GO:1901361	0	11
organic hydroxy compound biosynthetic process	GO:1901617	0	6
organic hydroxy compound catabolic process	GO:1901616	0	2
organic hydroxy compound transport	GO:0015850	0	5
organic substance transport	GO:0071702	6	27
organonitrogen compound biosynthetic process	GO:1901566	0	4
organonitrogen compound catabolic process	GO:1901565	0	7
organophosphate biosynthetic process	GO:0090407	0	4
organophosphate catabolic process	GO:0046434	0	7
organophosphate metabolic process	GO:0019637	0	13
ossification involved in bone remodeling	GO:0043932	0	1
osteoblast development	GO:0002076	0	1
osteoblast differentiation	GO:0001649	8	4
otic vesicle development	GO:0071599	0	2
otic vesicle formation	GO:0030916	0	2
outer ear morphogenesis	GO:0042473	1	1
outflow tract morphogenesis	GO:0003151	1	5
outflow tract septum morphogenesis	GO:0003148	0	2
ovarian cumulus expansion	GO:0001550	1	0
ovarian follicle development	GO:0001541	1	9
ovulation	GO:0030728	0	2
ovulation cycle	GO:0042698	2	15
ovulation cycle process	GO:0022602	2	17
oxoacid metabolic process	GO:0043436	0	5
pallium development	GO:0021543	0	3
pancreas development	GO:0031016	2	5
pancreatic A cell differentiation	GO:0003310	0	1
paramesonephric duct development	GO:0061205	0	2
paranodal junction assembly	GO:0030913	0	1
parathyroid gland development	GO:0060017	1	0
parturition	GO:0007567	0	3
pattern specification involved in kidney development	GO:0061004	1	0
pattern specification process	GO:0007389	15	12
patterning of blood vessels	GO:0001569	3	2
penile erection	GO:0043084	1	0
peptide secretion	GO:0002790	1	9
peptide transport	GO:0015833	1	9
pericardium development	GO:0060039	2	2
pericardium morphogenesis	GO:0003344	1	1
pharyngeal system development	GO:0060037	2	1
phenol-containing compound metabolic process	GO:0018958	0	2
phenylpropanoid metabolic process	GO:0009698	0	1
phosphate-containing compound metabolic process	GO:0006796	10	33
phospholipid biosynthetic process	GO:0008654	0	1
phospholipid metabolic process	GO:0006644	0	2
phototransduction	GO:0007602	0	2
pigment cell differentiation	GO:0050931	0	2
pituitary gland development	GO:0021983	1	6
placenta blood vessel development	GO:0060674	1	1
placenta development	GO:0001890	1	7
planar cell polarity pathway involved in outflow tract morphogenesis	GO:0061347	0	1
plasma membrane fusion	GO:0045026	0	2
plasma membrane organization	GO:0007009	0	1
platelet activation	GO:0030168	0	5
platelet formation	GO:0030220	0	1
polar body extrusion after meiotic divisions	GO:0040038	0	2
polyketide metabolic process	GO:0030638	0	1
positive chemotaxis	GO:0050918	1	0
positive regulation of acrosomal vesicle exocytosis	GO:2000368	0	1
positive regulation of acrosome reaction	GO:2000344	0	4
positive regulation of actin filament bundle assembly	GO:0032233	0	2
positive regulation of activation-induced cell death of T cells	GO:0070237	0	1
positive regulation of adaptive immune response	GO:0002821	0	1
positive regulation of aldosterone metabolic process	GO:0032346	0	1
positive regulation of angiogenesis	GO:0045766	0	4
positive regulation of antral ovarian follicle growth	GO:2000388	0	1
positive regulation of apoptotic process involved in mammary gland involution	GO:0060058	0	1
positive regulation of apoptotic process involved in morphogenesis	GO:1902339	0	1
positive regulation of apoptotic signaling pathway	GO:2001235	2	3
positive regulation of appetite	GO:0032100	0	2
positive regulation of axonogenesis	GO:0050772	0	2
positive regulation of B cell tolerance induction	GO:0002663	1	0
positive regulation of behavior	GO:0048520	0	6
positive regulation of behavioral fear response	GO:2000987	0	1
positive regulation of binding	GO:0051099	1	1
positive regulation of biomineral tissue development	GO:0070169	6	2
positive regulation of biosynthetic process	GO:0009891	11	36
positive regulation of bone mineralization	GO:0030501	6	2
positive regulation of branching involved in lung morphogenesis	GO:0061047	1	0
positive regulation of branching involved in ureteric bud morphogenesis	GO:0090190	0	2
positive regulation of calcium ion-dependent exocytosis	GO:0045956	0	4
positive regulation of calcium ion transport	GO:0051928	0	2
positive regulation of cardiac muscle cell proliferation	GO:0060045	3	4
positive regulation of cartilage development	GO:0061036	1	2
positive regulation of catabolic process	GO:0009896	0	2
positive regulation of catalytic activity	GO:0043085	4	23
positive regulation of cell-cell adhesion	GO:0022409	2	2
positive regulation of cell-substrate adhesion	GO:0010811	0	3
positive regulation of cell activation	GO:0050867	3	5
positive regulation of cell adhesion	GO:0045785	2	6
positive regulation of cell adhesion mediated by integrin	GO:0033630	0	1
positive regulation of cell communication	GO:0010647	14	27
positive regulation of cell cycle	GO:0045787	2	4
positive regulation of cell cycle arrest	GO:0071158	0	1
positive regulation of cell cycle checkpoint	GO:1901978	1	0
positive regulation of cell cycle phase transition	GO:1901989	0	1
positive regulation of cell cycle process	GO:0090068	1	8
positive regulation of cell death	GO:0010942	4	10
positive regulation of cell development	GO:0010720	2	7
positive regulation of cell differentiation	GO:0045597	13	20
positive regulation of cell division	GO:0051781	1	6
positive regulation of cell growth	GO:0030307	1	2
positive regulation of cell junction assembly	GO:1901890	0	2
positive regulation of cell migration	GO:0030335	5	7
positive regulation of cell morphogenesis involved in differentiation	GO:0010770	1	3
positive regulation of cell motility	GO:2000147	5	7
positive regulation of cell projection organization	GO:0031346	3	5
positive regulation of cell proliferation	GO:0008284	9	21
positive regulation of cell proliferation involved in heart morphogenesis	GO:2000138	0	1
positive regulation of cellular biosynthetic process	GO:0031328	11	35
positive regulation of cellular component biogenesis	GO:0044089	0	1
positive regulation of cellular component movement	GO:0051272	6	7
positive regulation of cellular component organization	GO:0051130	4	15
positive regulation of cellular metabolic process	GO:0031325	15	48
positive regulation of cellular process	GO:0048522	19	59
positive regulation of cellular protein metabolic process	GO:0032270	9	25
positive regulation of cellular response to insulin stimulus	GO:1900078	0	1
positive regulation of chemotaxis	GO:0050921	0	3
positive regulation of chondrocyte differentiation	GO:0032332	1	1
positive regulation of chromosome organization	GO:2001252	0	1
positive regulation of circadian rhythm	GO:0042753	0	2
positive regulation of circadian sleep/wake cycle, non-REM sleep	GO:0046010	0	1
positive regulation of circadian sleep/wake cycle, sleep	GO:0045938	0	1
positive regulation of circadian sleep/wake cycle, wakefulness	GO:0010841	0	1
positive regulation of collagen metabolic process	GO:0010714	2	2
positive regulation of cyclin-dependent protein kinase activity	GO:0045737	0	1
positive regulation of cytokine-mediated signaling pathway	GO:0001961	0	1
positive regulation of cytokine production	GO:0001819	0	6
positive regulation of cytokine production involved in immune response	GO:0002720	0	1
positive regulation of cytokine secretion	GO:0050715	0	1
positive regulation of cytokinesis	GO:0032467	0	1
positive regulation of cytoskeleton organization	GO:0051495	0	2
positive regulation of defense response	GO:0031349	0	4
positive regulation of dendrite development	GO:1900006	1	0
positive regulation of dermatome development	GO:0061184	0	1
positive regulation of determination of dorsal identity	GO:2000017	1	0
positive regulation of developmental growth	GO:0048639	1	2
positive regulation of developmental pigmentation	GO:0048087	0	1
positive regulation of developmental process	GO:0051094	13	31
positive regulation of digestive system process	GO:0060456	0	1
positive regulation of DNA-templated transcription, initiation	GO:2000144	0	1
positive regulation of DNA metabolic process	GO:0051054	1	4
positive regulation of embryonic development	GO:0040019	0	1
positive regulation of epidermal cell differentiation	GO:0045606	2	2
positive regulation of epidermis development	GO:0045684	2	3
positive regulation of epithelial cell differentiation	GO:0030858	2	4
positive regulation of epithelial cell migration	GO:0010634	3	3
positive regulation of epithelial cell proliferation	GO:0050679	4	6
positive regulation of epithelial cell proliferation involved in prostate gland development	GO:0060769	0	1
positive regulation of epithelial to mesenchymal transition	GO:0010718	1	2
positive regulation of erythrocyte differentiation	GO:0045648	1	3
positive regulation of exocytosis	GO:0045921	0	4
positive regulation of fat cell differentiation	GO:0045600	0	1
positive regulation of fatty acid metabolic process	GO:0045923	0	1
positive regulation of fibroblast proliferation	GO:0048146	0	1
positive regulation of filopodium assembly	GO:0051491	1	1
positive regulation of focal adhesion assembly	GO:0051894	0	2
positive regulation of G-protein coupled receptor protein signaling pathway	GO:0045745	0	1
positive regulation of gene expression	GO:0010628	11	33
positive regulation of glucocorticoid metabolic process	GO:0031945	0	1
positive regulation of glucose import	GO:0046326	0	1
positive regulation of glucose import in response to insulin stimulus	GO:2001275	0	1
positive regulation of glucose transport	GO:0010828	0	1
positive regulation of gonadotropin secretion	GO:0032278	0	1
positive regulation of growth	GO:0045927	2	9
positive regulation of growth hormone receptor signaling pathway	GO:0060399	0	1
positive regulation of hair follicle development	GO:0051798	0	1
positive regulation of hair follicle maturation	GO:0048818	0	1
positive regulation of heart contraction	GO:0045823	0	1
positive regulation of heart growth	GO:0060421	0	1
positive regulation of histone modification	GO:0031058	0	1
positive regulation of hormone biosynthetic process	GO:0046886	0	1
positive regulation of hormone metabolic process	GO:0032352	0	1
positive regulation of hormone secretion	GO:0046887	1	4
positive regulation of humoral immune response	GO:0002922	0	2
positive regulation of hyaluranon cable assembly	GO:1900106	1	0
positive regulation of immune effector process	GO:0002699	0	2
positive regulation of immune response	GO:0050778	0	4
positive regulation of immune system process	GO:0002684	3	7
positive regulation of inflammatory response	GO:0050729	0	2
positive regulation of inflammatory response to antigenic stimulus	GO:0002863	0	1
positive regulation of innate immune response	GO:0045089	0	1
positive regulation of insulin-like growth factor receptor signaling pathway	GO:0043568	0	1
positive regulation of insulin secretion involved in cellular response to glucose stimulus	GO:0035774	0	1
positive regulation of integrin biosynthetic process	GO:0045726	0	1
positive regulation of interferon-gamma production	GO:0032729	0	2
positive regulation of interleukin-1 production	GO:0032732	0	2
positive regulation of interleukin-4 production	GO:0032753	0	1
positive regulation of interleukin-6 production	GO:0032755	0	1
positive regulation of interleukin-8 production	GO:0032757	0	1
positive regulation of intracellular protein transport	GO:0090316	2	4
positive regulation of intracellular signal transduction	GO:1902533	7	15
positive regulation of intracellular steroid hormone receptor signaling pathway	GO:0033145	1	0
positive regulation of intracellular transport	GO:0032388	2	4
positive regulation of ion transmembrane transport	GO:0034767	0	2
positive regulation of ion transport	GO:0043270	0	2
positive regulation of kidney development	GO:0090184	1	2
positive regulation of leukocyte activation	GO:0002696	3	5
positive regulation of leukocyte chemotaxis	GO:0002690	0	2
positive regulation of leukocyte differentiation	GO:1902107	3	3
positive regulation of leukocyte mediated immunity	GO:0002705	0	1
positive regulation of leukocyte migration	GO:0002687	0	3
positive regulation of leukocyte proliferation	GO:0070665	0	4
positive regulation of lipid biosynthetic process	GO:0046889	0	2
positive regulation of lipid kinase activity	GO:0090218	0	2
positive regulation of lipid metabolic process	GO:0045834	0	5
positive regulation of lipid transport	GO:0032370	0	2
positive regulation of locomotion	GO:0040017	5	8
positive regulation of lymphocyte activation	GO:0051251	3	4
positive regulation of lymphocyte migration	GO:2000403	0	1
positive regulation of macromolecule biosynthetic process	GO:0010557	11	33
positive regulation of macromolecule metabolic process	GO:0010604	15	47
positive regulation of macrophage activation	GO:0043032	0	1
positive regulation of male gonad development	GO:2000020	0	4
positive regulation of meiosis	GO:0045836	0	4
positive regulation of metabolic process	GO:0009893	15	50
positive regulation of metanephric ureteric bud development	GO:2001076	0	1
positive regulation of mitochondrion organization	GO:0010822	0	1
positive regulation of mitosis	GO:0045840	0	1
positive regulation of mitotic cell cycle	GO:0045931	1	0
positive regulation of multicellular organism growth	GO:0040018	0	4
positive regulation of multicellular organismal metabolic process	GO:0044253	2	2
positive regulation of multicellular organismal process	GO:0051240	10	24
positive regulation of muscle cell differentiation	GO:0051149	1	1
positive regulation of muscle contraction	GO:0045933	0	1
positive regulation of muscle organ development	GO:0048636	1	1
positive regulation of muscle tissue development	GO:1901863	1	1
positive regulation of myeloid cell differentiation	GO:0045639	1	5
positive regulation of negative chemotaxis	GO:0050924	0	1
positive regulation of nervous system development	GO:0051962	0	1
positive regulation of neural precursor cell proliferation	GO:2000179	0	1
positive regulation of neuron death	GO:1901216	0	1
positive regulation of neuron differentiation	GO:0045666	4	1
positive regulation of neuron projection development	GO:0010976	2	1
positive regulation of neutrophil migration	GO:1902624	0	1
positive regulation of nitrogen compound metabolic process	GO:0051173	11	33
positive regulation of Notch signaling pathway	GO:0045747	0	1
positive regulation of nuclear division	GO:0051785	0	5
positive regulation of nucleobase-containing compound metabolic process	GO:0045935	11	33
positive regulation of nucleocytoplasmic transport	GO:0046824	2	4
positive regulation of organ growth	GO:0046622	0	2
positive regulation of organelle organization	GO:0010638	0	8
positive regulation of ossification	GO:0045778	6	6
positive regulation of osteoblast differentiation	GO:0045669	6	1
positive regulation of osteoblast proliferation	GO:0033690	0	1
positive regulation of ovarian follicle development	GO:2000386	0	1
positive regulation of ovulation	GO:0060279	0	1
positive regulation of peptide hormone secretion	GO:0090277	1	2
positive regulation of peptide secretion	GO:0002793	1	2
positive regulation of phosphorus metabolic process	GO:0010562	9	21
positive regulation of pigment cell differentiation	GO:0050942	0	1
positive regulation of production of molecular mediator of immune response	GO:0002702	0	1
positive regulation of programmed cell death	GO:0043068	4	9
positive regulation of protein catabolic process	GO:0045732	0	2
positive regulation of protein complex assembly	GO:0031334	0	1
positive regulation of protein metabolic process	GO:0051247	9	25
positive regulation of protein secretion	GO:0050714	0	3
positive regulation of protein transport	GO:0051222	2	6
positive regulation of pseudopodium assembly	GO:0031274	0	1
positive regulation of reactive oxygen species metabolic process	GO:2000379	1	1
positive regulation of reciprocal meiotic recombination	GO:0010845	0	1
positive regulation of reproductive process	GO:2000243	0	12
positive regulation of response to alcohol	GO:1901421	0	1
positive regulation of response to cytokine stimulus	GO:0060760	0	1
positive regulation of response to external stimulus	GO:0032103	0	7
positive regulation of response to extracellular stimulus	GO:0032106	0	3
positive regulation of response to food	GO:0032097	0	2
positive regulation of response to stimulus	GO:0048584	14	30
positive regulation of RNA metabolic process	GO:0051254	11	27
positive regulation of sclerotome development	GO:0061189	0	1
positive regulation of secondary heart field cardioblast proliferation	GO:0072513	1	0
positive regulation of secretion	GO:0051047	1	11
positive regulation of sequence-specific DNA binding transcription factor activity	GO:0051091	1	5
positive regulation of signal transduction	GO:0009967	14	26
positive regulation of signaling	GO:0023056	14	27
positive regulation of skeletal muscle cell proliferation	GO:0014858	0	1
positive regulation of skeletal muscle tissue regeneration	GO:0043415	1	0
positive regulation of smooth muscle cell proliferation	GO:0048661	2	0
positive regulation of smooth muscle contraction	GO:0045987	0	1
positive regulation of smoothened signaling pathway	GO:0045880	2	3
positive regulation of stem cell differentiation	GO:2000738	1	4
positive regulation of stem cell proliferation	GO:2000648	3	5
positive regulation of steroid hormone secretion	GO:2000833	0	2
positive regulation of steroid metabolic process	GO:0045940	0	1
positive regulation of striated muscle tissue development	GO:0045844	1	1
positive regulation of substrate adhesion-dependent cell spreading	GO:1900026	0	1
positive regulation of synapse assembly	GO:0051965	0	1
positive regulation of synaptic transmission	GO:0050806	0	1
positive regulation of T cell tolerance induction	GO:0002666	1	0
positive regulation of tissue remodeling	GO:0034105	0	1
positive regulation of tolerance induction	GO:0002645	1	0
positive regulation of tolerance induction to self antigen	GO:0002651	1	0
positive regulation of translational initiation	GO:0045948	0	2
positive regulation of transmembrane receptor protein serine/threonine kinase signaling pathway	GO:0090100	7	5
positive regulation of transmembrane transport	GO:0034764	0	2
positive regulation of transport	GO:0051050	3	14
positive regulation of trophoblast cell migration	GO:1901165	0	2
positive regulation of vascular endothelial growth factor receptor signaling pathway	GO:0030949	0	1
positive regulation of vasodilation	GO:0045909	0	1
positive regulation of vitamin D receptor signaling pathway	GO:0070564	0	1
positive regulation of Wnt signaling pathway	GO:0030177	0	6
positive regulation vascular endothelial growth factor production	GO:0010575	0	2
positive thymic T cell selection	GO:0045059	0	1
post-anal tail morphogenesis	GO:0036342	0	1
post-embryonic development	GO:0009791	2	0
preantral ovarian follicle growth	GO:0001546	0	1
prevention of polyspermy	GO:0060468	0	1
primary prostatic bud elongation	GO:0060516	0	2
primary sex determination	GO:0007538	0	2
primitive streak formation	GO:0090009	0	2
progesterone metabolic process	GO:0042448	0	1
progesterone secretion	GO:0042701	0	2
programmed cell death	GO:0012501	14	34
pronephric nephron development	GO:0039019	0	1
pronephros development	GO:0048793	0	1
prostate epithelial cord elongation	GO:0060523	0	1
prostate gland development	GO:0030850	3	4
prostate gland epithelium morphogenesis	GO:0060740	4	4
prostate gland growth	GO:0060736	0	2
prostate gland morphogenesis	GO:0060512	3	4
prostate gland morphogenetic growth	GO:0060737	0	2
prostate gland stromal morphogenesis	GO:0060741	1	1
prostate glandular acinus development	GO:0060525	2	1
prostate glandular acinus morphogenesis	GO:0060526	0	1
prostatic bud formation	GO:0060513	2	2
protein-DNA complex subunit organization	GO:0071824	0	5
protein activation cascade	GO:0072376	1	1
protein catabolic process	GO:0030163	0	6
protein complex assembly	GO:0006461	0	7
protein complex localization	GO:0031503	0	2
protein complex subunit organization	GO:0071822	0	18
protein export from nucleus	GO:0006611	0	2
protein import	GO:0017038	3	8
protein import into nucleus	GO:0006606	3	8
protein import into nucleus, translocation	GO:0000060	0	1
protein localization to membrane	GO:0072657	0	1
protein localization to plasma membrane	GO:0072659	0	1
protein maturation	GO:0051604	2	10
protein metabolic process	GO:0019538	14	49
protein modification process	GO:0036211	11	29
protein secretion	GO:0009306	2	3
protein targeting	GO:0006605	0	5
protein targeting to mitochondrion	GO:0006626	0	1
protein targeting to nucleus	GO:0044744	0	4
protein transport	GO:0015031	5	15
pseudopodium organization	GO:0031268	0	1
pulmonary valve development	GO:0003177	2	1
pulmonary valve morphogenesis	GO:0003184	2	1
purine-containing compound metabolic process	GO:0072521	0	11
quaternary ammonium group transport	GO:0015697	0	1
quinone metabolic process	GO:1901661	0	1
receptor internalization	GO:0031623	0	1
receptor metabolic process	GO:0043112	0	1
reciprocal meiotic recombination	GO:0007131	0	4
regionalization	GO:0003002	10	10
regulation of acrosomal vesicle exocytosis	GO:2000367	0	1
regulation of acrosome reaction	GO:0060046	0	4
regulation of actin cytoskeleton organization	GO:0032956	0	3
regulation of actin filament-based process	GO:0032970	0	4
regulation of actin filament bundle assembly	GO:0032231	0	2
regulation of actin filament length	GO:0030832	0	1
regulation of activation-induced cell death of T cells	GO:0070235	0	1
regulation of adaptive immune response	GO:0002819	0	1
regulation of aldosterone metabolic process	GO:0032344	0	1
regulation of amine transport	GO:0051952	0	1
regulation of anatomical structure morphogenesis	GO:0022603	7	21
regulation of androgen receptor activity	GO:2000823	1	0
regulation of angiogenesis	GO:0045765	1	6
regulation of antral ovarian follicle growth	GO:2000387	0	1
regulation of apoptotic process involved in morphogenesis	GO:1902337	1	2
regulation of apoptotic signaling pathway	GO:2001233	4	6
regulation of attachment of spindle microtubules to kinetochore	GO:0051988	0	1
regulation of axon extension	GO:0030516	1	2
regulation of axon guidance	GO:1902667	1	3
regulation of B cell tolerance induction	GO:0002661	1	0
regulation of behavior	GO:0050795	2	9
regulation of behavioral fear response	GO:2000822	0	1
regulation of binding of sperm to zona pellucida	GO:2000359	0	2
regulation of biomineral tissue development	GO:0070167	6	5
regulation of biosynthetic process	GO:0009889	17	61
regulation of bone mineralization	GO:0030500	6	5
regulation of bone remodeling	GO:0046850	0	2
regulation of bone resorption	GO:0045124	0	1
regulation of branch elongation involved in ureteric bud branching	GO:0072095	1	1
regulation of branching involved in lung morphogenesis	GO:0061046	1	1
regulation of branching involved in mammary gland duct morphogenesis	GO:0060762	0	1
regulation of branching involved in prostate gland morphogenesis	GO:0060687	2	1
regulation of branching involved in salivary gland morphogenesis	GO:0060693	1	0
regulation of branching involved in ureteric bud morphogenesis	GO:0090189	1	3
regulation of calcium ion transport into cytosol	GO:0010522	0	1
regulation of canonical Wnt signaling pathway involved in controlling type B pancreatic cell proliferation	GO:2000079	0	1
regulation of cardiac muscle cell contraction	GO:0086004	0	1
regulation of cardiac muscle cell proliferation	GO:0060043	4	4
regulation of cardioblast differentiation	GO:0051890	1	3
regulation of cartilage development	GO:0061035	3	2
regulation of catabolic process	GO:0009894	0	12
regulation of catalytic activity	GO:0050790	8	29
regulation of catecholamine secretion	GO:0050433	0	1
regulation of cell-cell adhesion	GO:0022407	2	3
regulation of cell-substrate adhesion	GO:0010810	1	3
regulation of cell-substrate junction assembly	GO:0090109	0	2
regulation of cell activation	GO:0050865	4	7
regulation of cell adhesion	GO:0030155	3	9
regulation of cell adhesion mediated by integrin	GO:0033628	0	2
regulation of cell communication	GO:0010646	18	40
regulation of cell cycle	GO:0051726	7	16
regulation of cell cycle process	GO:0010564	3	11
regulation of cell death	GO:0010941	12	29
regulation of cell development	GO:0060284	7	17
regulation of cell differentiation	GO:0045595	17	32
regulation of cell division	GO:0051302	4	10
regulation of cell fate commitment	GO:0010453	2	1
regulation of cell growth	GO:0001558	4	11
regulation of cell junction assembly	GO:1901888	0	2
regulation of cell migration	GO:0030334	6	16
regulation of cell morphogenesis	GO:0022604	4	9
regulation of cell morphogenesis involved in differentiation	GO:0010769	4	8
regulation of cell motility	GO:2000145	6	16
regulation of cell projection assembly	GO:0060491	1	3
regulation of cell projection organization	GO:0031344	4	6
regulation of cell proliferation	GO:0042127	12	34
regulation of cell proliferation involved in heart morphogenesis	GO:2000136	3	1
regulation of cell proliferation involved in kidney development	GO:1901722	2	1
regulation of cell proliferation involved in tissue homeostasis	GO:0060784	0	1
regulation of cell shape	GO:0008360	0	1
regulation of cell size	GO:0008361	1	2
regulation of cellular biosynthetic process	GO:0031326	17	60
regulation of cellular catabolic process	GO:0031329	0	10
regulation of cellular component movement	GO:0051270	8	18
regulation of cellular component size	GO:0032535	1	3
regulation of cellular ketone metabolic process	GO:0010565	0	3
regulation of cellular localization	GO:0060341	5	23
regulation of cellular metabolic process	GO:0031323	18	70
regulation of cellular protein metabolic process	GO:0032268	9	33
regulation of cellular response to growth factor stimulus	GO:0090287	2	5
regulation of cellular response to insulin stimulus	GO:1900076	0	1
regulation of cellular response to oxidative stress	GO:1900407	1	0
regulation of cellular response to stress	GO:0080135	1	3
regulation of chemokine production	GO:0032642	0	1
regulation of chemotaxis	GO:0050920	2	5
regulation of chondrocyte differentiation	GO:0032330	3	1
regulation of chorionic trophoblast cell proliferation	GO:1901382	0	2
regulation of chromosome organization	GO:0033044	0	1
regulation of chromosome segregation	GO:0051983	0	1
regulation of circadian sleep/wake cycle	GO:0042749	0	2
regulation of circadian sleep/wake cycle, sleep	GO:0045187	0	2
regulation of circadian sleep/wake cycle, wakefulness	GO:0010840	0	1
regulation of collagen metabolic process	GO:0010712	2	2
regulation of complement activation	GO:0030449	0	1
regulation of corticotropin-releasing hormone receptor activity	GO:1900010	0	1
regulation of cyclase activity	GO:0031279	0	2
regulation of cyclin-dependent protein serine/threonine kinase activity	GO:0000079	0	1
regulation of cytokine-mediated signaling pathway	GO:0001959	1	4
regulation of cytokine biosynthetic process	GO:0042035	0	4
regulation of cytokine production	GO:0001817	0	12
regulation of cytokine production involved in immune response	GO:0002718	0	3
regulation of cytokine secretion	GO:0050707	0	1
regulation of cytokinesis	GO:0032465	0	1
regulation of cytoskeleton organization	GO:0051493	0	5
regulation of defense response	GO:0031347	0	8
regulation of defense response to virus	GO:0050688	0	1
regulation of definitive erythrocyte differentiation	GO:0010724	0	1
regulation of dendrite development	GO:0050773	1	0
regulation of dermatome development	GO:0061183	0	1
regulation of determination of dorsal identity	GO:2000015	1	0
regulation of development, heterochronic	GO:0040034	0	2
regulation of developmental growth	GO:0048638	6	11
regulation of developmental pigmentation	GO:0048070	1	2
regulation of digestive system process	GO:0044058	0	2
regulation of DNA-templated transcription in response to stress	GO:0043620	1	0
regulation of DNA-templated transcription, initiation	GO:2000142	0	1
regulation of DNA binding	GO:0051101	0	1
regulation of DNA metabolic process	GO:0051052	2	5
regulation of embryonic development	GO:0045995	4	8
regulation of endocrine process	GO:0044060	0	6
regulation of endothelial cell chemotaxis	GO:2001026	1	0
regulation of endothelial cell migration	GO:0010594	3	2
regulation of epidermis development	GO:0045682	2	4
regulation of epinephrine secretion	GO:0014060	0	1
regulation of epithelial cell differentiation	GO:0030856	2	6
regulation of epithelial cell migration	GO:0010632	4	4
regulation of epithelial cell proliferation	GO:0050678	5	9
regulation of epithelial cell proliferation involved in prostate gland development	GO:0060768	1	1
regulation of epithelial to mesenchymal transition	GO:0010717	3	3
regulation of erythrocyte differentiation	GO:0045646	1	3
regulation of establishment of protein localization	GO:0070201	3	8
regulation of excretion	GO:0044062	0	1
regulation of execution phase of apoptosis	GO:1900117	1	0
regulation of exocytosis	GO:0017157	1	4
regulation of extent of cell growth	GO:0061387	1	2
regulation of extracellular matrix assembly	GO:1901201	1	0
regulation of eye pigmentation	GO:0048073	1	0
regulation of fat cell differentiation	GO:0045598	0	2
regulation of female gonad development	GO:2000194	0	4
regulation of fibroblast growth factor receptor signaling pathway	GO:0040036	0	2
regulation of fibroblast proliferation	GO:0048145	0	2
regulation of filopodium assembly	GO:0051489	1	1
regulation of G-protein coupled receptor protein signaling pathway	GO:0008277	0	2
regulation of gastrulation	GO:0010470	1	2
regulation of gene expression	GO:0010468	18	58
regulation of glial cell proliferation	GO:0060251	1	0
regulation of glomerulus development	GO:0090192	2	1
regulation of glucocorticoid metabolic process	GO:0031943	0	1
regulation of glucose import in response to insulin stimulus	GO:2001273	0	1
regulation of glucose transport	GO:0010827	0	1
regulation of glutamate receptor signaling pathway	GO:1900449	0	2
regulation of gonadotropin secretion	GO:0032276	0	2
regulation of growth hormone receptor signaling pathway	GO:0060398	0	1
regulation of hair cycle	GO:0042634	0	2
regulation of hair follicle development	GO:0051797	0	1
regulation of heart contraction	GO:0008016	0	5
regulation of heart growth	GO:0060420	4	5
regulation of hematopoietic progenitor cell differentiation	GO:1901532	1	0
regulation of histone modification	GO:0031056	0	1
regulation of homeostatic process	GO:0032844	1	8
regulation of hormone biosynthetic process	GO:0046885	0	2
regulation of hormone metabolic process	GO:0032350	0	2
regulation of hormone secretion	GO:0046883	1	10
regulation of humoral immune response	GO:0002920	0	3
regulation of hyaluranon cable assembly	GO:1900104	1	0
regulation of hydrolase activity	GO:0051336	2	13
regulation of immune effector process	GO:0002697	0	5
regulation of immune response	GO:0050776	2	12
regulation of inflammatory response	GO:0050727	0	6
regulation of inflammatory response to antigenic stimulus	GO:0002861	0	1
regulation of innate immune response	GO:0045088	0	3
regulation of insulin-like growth factor receptor signaling pathway	GO:0043567	0	1
regulation of insulin secretion involved in cellular response to glucose stimulus	GO:0061178	0	1
regulation of integrin biosynthetic process	GO:0045113	0	1
regulation of interferon-gamma production	GO:0032649	0	4
regulation of interleukin-1 production	GO:0032652	0	4
regulation of interleukin-12 production	GO:0032655	0	1
regulation of interleukin-4 production	GO:0032673	0	1
regulation of interleukin-6 production	GO:0032675	0	3
regulation of interleukin-8 production	GO:0032677	0	2
regulation of intracellular signal transduction	GO:1902531	8	19
regulation of intracellular steroid hormone receptor signaling pathway	GO:0033143	2	3
regulation of intracellular transport	GO:0032386	3	7
regulation of ion homeostasis	GO:2000021	0	2
regulation of ion transmembrane transport	GO:0034765	0	3
regulation of ion transport	GO:0043269	0	4
regulation of isoprenoid metabolic process	GO:0019747	0	1
regulation of kidney development	GO:0090183	2	6
regulation of kidney size	GO:0035564	0	1
regulation of kidney smooth muscle cell differentiation	GO:2000356	0	1
regulation of lamellipodium assembly	GO:0010591	0	1
regulation of lamellipodium organization	GO:1902743	0	1
regulation of leukocyte activation	GO:0002694	4	7
regulation of leukocyte chemotaxis	GO:0002688	0	3
regulation of leukocyte differentiation	GO:1902105	4	5
regulation of leukocyte mediated immunity	GO:0002703	0	1
regulation of leukocyte migration	GO:0002685	0	4
regulation of leukocyte proliferation	GO:0070663	2	4
regulation of lipid biosynthetic process	GO:0046890	0	6
regulation of lipid metabolic process	GO:0019216	0	9
regulation of lipid transport	GO:0032368	0	5
regulation of lung blood pressure	GO:0014916	1	0
regulation of lyase activity	GO:0051339	0	2
regulation of lymphocyte activation	GO:0051249	4	6
regulation of lymphocyte differentiation	GO:0045619	4	3
regulation of lymphocyte migration	GO:2000401	0	1
regulation of macromolecule biosynthetic process	GO:0010556	17	57
regulation of macromolecule metabolic process	GO:0060255	19	69
regulation of macrophage activation	GO:0043030	0	1
regulation of male gonad development	GO:2000018	0	5
regulation of mast cell apoptotic process	GO:0033025	0	1
regulation of meiosis	GO:0040020	0	4
regulation of meiotic cell cycle	GO:0051445	0	4
regulation of mesenchymal cell apoptotic process involved in nephron morphogenesis	GO:0072039	1	1
regulation of mesenchymal cell proliferation involved in prostate gland development	GO:0060782	0	1
regulation of mesenchymal cell proliferation involved in ureter development	GO:0072199	1	1
regulation of mesoderm development	GO:2000380	1	2
regulation of mesodermal cell fate specification	GO:0042661	1	0
regulation of metanephric ureteric bud development	GO:2001074	0	1
regulation of microtubule-based process	GO:0032886	0	2
regulation of microtubule cytoskeleton organization	GO:0070507	0	2
regulation of mitochondrion organization	GO:0010821	0	1
regulation of mitotic cell cycle	GO:0007346	4	3
regulation of mononuclear cell migration	GO:0071675	0	1
regulation of morphogenesis of a branching structure	GO:0060688	3	6
regulation of mRNA stability	GO:0043488	1	0
regulation of multicellular organism growth	GO:0040014	0	6
regulation of multicellular organismal development	GO:2000026	15	41
regulation of multicellular organismal metabolic process	GO:0044246	2	2
regulation of muscle cell differentiation	GO:0051147	2	3
regulation of muscle organ development	GO:0048634	6	8
regulation of muscle system process	GO:0090257	0	4
regulation of muscle tissue development	GO:1901861	6	8
regulation of myeloid cell differentiation	GO:0045637	1	6
regulation of myeloid leukocyte differentiation	GO:0002761	0	4
regulation of N-methyl-D-aspartate selective glutamate receptor activity	GO:2000310	0	2
regulation of negative chemotaxis	GO:0050923	0	2
regulation of nervous system development	GO:0051960	6	12
regulation of neural precursor cell proliferation	GO:2000177	0	2
regulation of neurological system process	GO:0031644	0	2
regulation of neuron death	GO:1901214	0	3
regulation of neuron projection development	GO:0010975	3	4
regulation of neuronal synaptic plasticity	GO:0048168	0	1
regulation of neutrophil migration	GO:1902622	0	2
regulation of nitrogen compound metabolic process	GO:0051171	17	56
regulation of nodal signaling pathway involved in determination of lateral mesoderm left/right asymmetry	GO:1900175	0	2
regulation of nodal signaling pathway involved in determination of left/right asymmetry	GO:1900145	0	2
regulation of Notch signaling pathway	GO:0008593	1	1
regulation of nuclear division	GO:0051783	3	5
regulation of nucleobase-containing compound metabolic process	GO:0019219	17	56
regulation of organ formation	GO:0003156	5	5
regulation of organ growth	GO:0046620	4	6
regulation of organ morphogenesis	GO:2000027	5	9
regulation of organelle organization	GO:0033043	3	11
regulation of ossification	GO:0030278	7	10
regulation of osteoblast differentiation	GO:0045667	7	2
regulation of osteoblast proliferation	GO:0033688	0	2
regulation of ovarian follicle development	GO:2000354	0	1
regulation of ovulation	GO:0060278	0	1
regulation of oxidoreductase activity	GO:0051341	1	2
regulation of peptide hormone secretion	GO:0090276	1	8
regulation of peptide transport	GO:0090087	1	8
regulation of phosphorus metabolic process	GO:0051174	9	28
regulation of pigment cell differentiation	GO:0050932	0	1
regulation of planar cell polarity pathway involved in axis elongation	GO:2000040	0	1
regulation of postsynaptic membrane potential	GO:0060078	0	2
regulation of primary metabolic process	GO:0080090	18	71
regulation of pro-B cell differentiation	GO:2000973	1	0
regulation of production of molecular mediator of immune response	GO:0002700	0	3
regulation of progesterone secretion	GO:2000870	0	1
regulation of programmed cell death	GO:0043067	12	28
regulation of prostatic bud formation	GO:0060685	2	2
regulation of protein activation cascade	GO:2000257	0	1
regulation of protein binding	GO:0043393	2	1
regulation of protein catabolic process	GO:0042176	0	5
regulation of protein complex assembly	GO:0043254	0	2
regulation of protein localization	GO:0032880	3	9
regulation of protein localization to nucleus	GO:1900180	3	5
regulation of protein metabolic process	GO:0051246	9	35
regulation of protein polymerization	GO:0032271	0	1
regulation of protein secretion	GO:0050708	0	3
regulation of protein transport	GO:0051223	3	8
regulation of pseudopodium assembly	GO:0031272	0	1
regulation of reactive oxygen species metabolic process	GO:2000377	2	1
regulation of receptor activity	GO:0010469	1	2
regulation of reciprocal meiotic recombination	GO:0010520	0	1
regulation of removal of superoxide radicals	GO:2000121	1	0
regulation of renal sodium excretion	GO:0035813	0	1
regulation of respiratory gaseous exchange	GO:0043576	0	1
regulation of respiratory system process	GO:0044065	0	1
regulation of response to alcohol	GO:1901419	0	1
regulation of response to biotic stimulus	GO:0002831	0	1
regulation of response to cytokine stimulus	GO:0060759	1	4
regulation of response to external stimulus	GO:0032101	3	11
regulation of response to extracellular stimulus	GO:0032104	0	3
regulation of response to food	GO:0032095	0	2
regulation of response to interferon-gamma	GO:0060330	0	1
regulation of response to reactive oxygen species	GO:1901031	1	0
regulation of response to stress	GO:0080134	2	11
regulation of retinoic acid biosynthetic process	GO:1900052	0	1
regulation of retinoic acid receptor signaling pathway	GO:0048385	0	1
regulation of RNA metabolic process	GO:0051252	17	46
regulation of sclerotome development	GO:0061190	0	1
regulation of secretion	GO:0051046	2	18
regulation of serotonin secretion	GO:0014062	0	1
regulation of signal transduction	GO:0009966	17	36
regulation of skeletal muscle cell proliferation	GO:0014857	0	1
regulation of skeletal muscle tissue regeneration	GO:0043416	1	0
regulation of smooth muscle cell chemotaxis	GO:0071671	0	1
regulation of smooth muscle cell proliferation	GO:0048660	2	0
regulation of smoothened signaling pathway	GO:0008589	2	4
regulation of somitogenesis	GO:0014807	1	0
regulation of stem cell differentiation	GO:2000736	4	8
regulation of stem cell maintenance	GO:2000036	1	2
regulation of stem cell proliferation	GO:0072091	4	5
regulation of steroid hormone secretion	GO:2000831	0	4
regulation of stress-activated protein kinase signaling cascade	GO:0070302	0	3
regulation of stress fiber assembly	GO:0051492	0	2
regulation of striated muscle tissue development	GO:0016202	6	8
regulation of synapse assembly	GO:0051963	1	5
regulation of synapse organization	GO:0050807	1	5
regulation of synaptic plasticity	GO:0048167	0	2
regulation of synaptic transmission	GO:0050804	0	2
regulation of system process	GO:0044057	1	15
regulation of systemic arterial blood pressure	GO:0003073	1	2
regulation of T cell tolerance induction	GO:0002664	1	0
regulation of timing of cell differentiation	GO:0048505	0	2
regulation of tissue remodeling	GO:0034103	0	3
regulation of tolerance induction	GO:0002643	1	0
regulation of tolerance induction to self antigen	GO:0002649	1	0
regulation of transcription from RNA polymerase II promoter involved in heart development	GO:1901213	2	0
regulation of transcription from RNA polymerase II promoter involved in kidney development	GO:0060994	1	0
regulation of transferase activity	GO:0051338	5	14
regulation of transforming growth factor beta production	GO:0071634	0	2
regulation of transforming growth factor beta receptor signaling pathway	GO:0017015	2	1
regulation of translation in response to stress	GO:0043555	0	2
regulation of translational initiation	GO:0006446	0	4
regulation of transmembrane receptor protein serine/threonine kinase signaling pathway	GO:0090092	8	8
regulation of transmembrane transport	GO:0034762	0	3
regulation of transmembrane transporter activity	GO:0022898	0	2
regulation of transmission of nerve impulse	GO:0051969	0	1
regulation of transport	GO:0051049	5	23
regulation of transporter activity	GO:0032409	0	2
regulation of trophoblast cell migration	GO:1901163	0	5
regulation of tube size	GO:0035150	1	1
regulation of tumor necrosis factor production	GO:0032680	0	2
regulation of ureter smooth muscle cell differentiation	GO:2000061	0	1
regulation of vascular endothelial growth factor production	GO:0010574	0	2
regulation of vascular endothelial growth factor receptor signaling pathway	GO:0030947	0	1
regulation of vasculature development	GO:1901342	3	8
regulation of vasoconstriction	GO:0019229	1	0
regulation of vasodilation	GO:0042312	0	1
regulation of vesicle-mediated transport	GO:0060627	1	4
regulation of viral-induced cytoplasmic pattern recognition receptor signaling pathway	GO:0039531	0	1
regulation of vitamin D biosynthetic process	GO:0060556	0	2
regulation of vitamin D receptor signaling pathway	GO:0070562	0	1
regulation of vitamin metabolic process	GO:0030656	0	3
regulation of Wnt signaling pathway	GO:0030111	1	9
regulation of Wnt signaling pathway involved in dorsal/ventral axis specification	GO:2000053	0	1
regulation of wound healing	GO:0061041	1	1
renal interstitial cell development	GO:0072141	1	0
renal system development	GO:0072001	5	14
renal system pattern specification	GO:0072048	1	0
renal system process	GO:0003014	1	2
renal system vasculature morphogenesis	GO:0061438	1	0
renal tubule development	GO:0061326	1	3
renal vesicle formation	GO:0072033	0	3
renal vesicle induction	GO:0072034	0	2
renal vesicle morphogenesis	GO:0072077	1	2
replacement ossification	GO:0036075	1	0
reproductive structure development	GO:0048608	6	49
reproductive system development	GO:0061458	6	46
resolution of meiotic recombination intermediates	GO:0000712	0	3
respiratory system development	GO:0060541	7	13
respiratory system process	GO:0003016	0	2
respiratory tube development	GO:0030323	7	11
response to alcohol	GO:0097305	6	8
response to alkaloid	GO:0043279	0	2
response to ammonium ion	GO:0060359	0	2
response to antibiotic	GO:0046677	0	1
response to auditory stimulus	GO:0010996	0	1
response to cAMP	GO:0051591	0	2
response to carbohydrate	GO:0009743	2	6
response to cocaine	GO:0042220	0	2
response to cytokine	GO:0034097	1	10
response to decreased oxygen levels	GO:0036293	2	4
response to dietary excess	GO:0002021	0	1
response to endoplasmic reticulum stress	GO:0034976	0	1
response to ether	GO:0045472	0	1
response to fatty acid	GO:0070542	0	2
response to gonadotropin	GO:0034698	1	4
response to growth factor	GO:0070848	8	17
response to heat	GO:0009408	0	4
response to heparin	GO:0071503	0	3
response to hormone	GO:0009725	10	28
response to interferon-gamma	GO:0034341	0	3
response to ionizing radiation	GO:0010212	0	2
response to jasmonic acid	GO:0009753	0	1
response to ketone	GO:1901654	1	6
response to laminar fluid shear stress	GO:0034616	0	1
response to light stimulus	GO:0009416	0	5
response to lipid	GO:0033993	8	17
response to lipopolysaccharide	GO:0032496	0	2
response to metal ion	GO:0010038	0	6
response to molecule of bacterial origin	GO:0002237	0	2
response to nutrient levels	GO:0031667	3	6
response to organic cyclic compound	GO:0014070	8	18
response to organonitrogen compound	GO:0010243	4	16
response to organophosphorus	GO:0046683	0	2
response to other organism	GO:0051707	0	3
response to pain	GO:0048265	0	2
response to peptide	GO:1901652	4	11
response to peptide hormone	GO:0043434	3	11
response to prostaglandin	GO:0034694	0	2
response to purine-containing compound	GO:0014074	0	2
response to reactive oxygen species	GO:0000302	1	1
response to retinoic acid	GO:0032526	0	2
response to steroid hormone	GO:0048545	7	13
response to superoxide	GO:0000303	1	0
response to thyroid hormone	GO:0097066	0	2
response to type I interferon	GO:0034340	0	2
response to vitamin	GO:0033273	1	3
response to water	GO:0009415	0	1
response to water deprivation	GO:0009414	0	1
response to zinc ion	GO:0010043	0	1
retina morphogenesis in camera-type eye	GO:0060042	1	2
retina vasculature development in camera-type eye	GO:0061298	1	0
retinal bipolar neuron differentiation	GO:0060040	0	1
retinal metabolic process	GO:0042574	0	1
retinal pigment epithelium development	GO:0003406	1	0
retinoic acid metabolic process	GO:0042573	0	2
ribonucleoprotein complex assembly	GO:0022618	0	1
ribonucleoprotein complex subunit organization	GO:0071826	0	1
ribose phosphate metabolic process	GO:0019693	0	11
ribosome assembly	GO:0042255	0	1
ribosome biogenesis	GO:0042254	0	2
RIG-I signaling pathway	GO:0039529	0	1
right lung development	GO:0060458	0	1
righting reflex	GO:0060013	0	1
RNA metabolic process	GO:0016070	17	50
S-shaped body morphogenesis	GO:0072050	1	1
salivary gland development	GO:0007431	2	4
salivary gland morphogenesis	GO:0007435	2	4
sclerotome development	GO:0061056	0	1
sebaceous gland development	GO:0048733	0	1
secretion	GO:0046903	3	28
secretion by cell	GO:0032940	3	24
secretion by tissue	GO:0032941	0	2
secretory columnal luminar epithelial cell differentiation involved in prostate glandular acinus development	GO:0060528	2	0
semicircular canal development	GO:0060872	0	1
semicircular canal morphogenesis	GO:0048752	0	1
seminal clot liquefaction	GO:0070684	0	1
seminiferous tubule development	GO:0072520	0	1
sensory organ development	GO:0007423	10	20
serotonin secretion	GO:0001820	0	1
serotonin transport	GO:0006837	0	1
Sertoli cell development	GO:0060009	0	2
Sertoli cell differentiation	GO:0060008	0	4
Sertoli cell proliferation	GO:0060011	1	0
sex determination	GO:0007530	0	10
sex differentiation	GO:0007548	3	48
sexual reproduction	GO:0019953	6	46
signal release	GO:0023061	1	12
signal transduction	GO:0007165	16	48
signal transduction by phosphorylation	GO:0023014	5	14
signal transduction in absence of ligand	GO:0038034	1	4
signal transduction involved in regulation of gene expression	GO:0023019	0	2
single-organism carbohydrate metabolic process	GO:0044723	0	2
single-organism intracellular transport	GO:1902582	3	13
single-organism membrane organization	GO:0044802	0	3
single-organism nuclear import	GO:1902593	3	8
single-organism organelle organization	GO:1902589	2	26
single-organism transport	GO:0044765	7	39
single fertilization	GO:0007338	0	12
single strand break repair	GO:0000012	0	1
sinoatrial node cell differentiation	GO:0060921	0	1
sinoatrial node development	GO:0003163	0	1
sister chromatid cohesion	GO:0007062	0	2
sister chromatid segregation	GO:0000819	0	1
skeletal muscle adaptation	GO:0043501	1	0
skeletal muscle tissue regeneration	GO:0043403	1	0
skeletal system development	GO:0001501	9	17
skeletal system morphogenesis	GO:0048705	7	8
skin development	GO:0043588	2	11
skin morphogenesis	GO:0043589	1	3
SMAD protein signal transduction	GO:0060395	2	2
small molecule biosynthetic process	GO:0044283	0	6
small molecule catabolic process	GO:0044282	0	2
smooth muscle cell proliferation	GO:0048659	2	0
somatic sex determination	GO:0018993	0	1
somatic stem cell maintenance	GO:0035019	1	5
somatotropin secreting cell differentiation	GO:0060126	0	1
somite development	GO:0061053	1	3
somitogenesis	GO:0001756	1	2
specification of axis polarity	GO:0065001	0	1
specification of organ identity	GO:0010092	3	2
specification of organ position	GO:0010159	2	1
specification of symmetry	GO:0009799	7	6
sperm chromatin condensation	GO:0035092	0	1
sperm chromatin decondensation	GO:0035041	0	1
sperm ejaculation	GO:0042713	1	0
sperm motility	GO:0030317	0	2
spermatid development	GO:0007286	0	5
spermatid differentiation	GO:0048515	0	6
spermatid nucleus differentiation	GO:0007289	0	2
spermatid nucleus elongation	GO:0007290	0	1
spermatogenesis, exchange of chromosomal proteins	GO:0035093	0	1
sphingolipid metabolic process	GO:0006665	0	1
spinal cord motor neuron differentiation	GO:0021522	0	1
spinal cord patterning	GO:0021511	0	1
spindle assembly	GO:0051225	0	1
spindle localization	GO:0051653	0	2
spindle midzone assembly	GO:0051255	0	1
spindle organization	GO:0007051	0	3
spleen development	GO:0048536	1	0
sprouting angiogenesis	GO:0002040	2	1
stem cell development	GO:0048864	6	16
stem cell division	GO:0017145	2	2
stem cell maintenance	GO:0019827	4	9
steroid hormone secretion	GO:0035929	0	5
steroid metabolic process	GO:0008202	1	10
sterol transport	GO:0015918	0	1
stress-activated protein kinase signaling cascade	GO:0031098	0	3
striated muscle cell proliferation	GO:0014855	4	6
stromal-epithelial cell signaling involved in prostate gland development	GO:0044345	0	1
subpallium development	GO:0021544	0	1
substantia nigra development	GO:0021762	0	1
substrate-dependent cell migration	GO:0006929	0	1
substrate adhesion-dependent cell spreading	GO:0034446	0	1
subthalamus development	GO:0021539	0	1
sulfate transport	GO:0008272	0	1
sulfur compound transport	GO:0072348	0	1
superoxide metabolic process	GO:0006801	1	0
synapse assembly	GO:0007416	1	5
synaptic transmission	GO:0007268	1	10
syncytium formation	GO:0006949	1	1
syncytium formation by plasma membrane fusion	GO:0000768	1	1
system development	GO:0048731	21	67
T cell activation	GO:0042110	3	8
T cell migration	GO:0072678	0	1
T cell tolerance induction	GO:0002517	1	0
tangential migration from the subventricular zone to the olfactory bulb	GO:0022028	0	1
telencephalon cell migration	GO:0022029	0	1
telencephalon development	GO:0021537	1	8
telencephalon regionalization	GO:0021978	1	1
tendon cell differentiation	GO:0035990	1	0
tendon formation	GO:0035992	1	0
tertiary branching involved in mammary gland duct morphogenesis	GO:0060748	0	1
thalamus development	GO:0021794	0	1
thymus development	GO:0048538	1	1
thyroid-stimulating hormone-secreting cell differentiation	GO:0060129	0	2
thyroid gland development	GO:0030878	0	2
tissue homeostasis	GO:0001894	1	2
tissue morphogenesis	GO:0048729	12	22
tissue regeneration	GO:0042246	1	1
tolerance induction to self antigen	GO:0002513	1	0
trabecula formation	GO:0060343	0	1
trabecula morphogenesis	GO:0061383	2	1
trachea development	GO:0060438	2	1
trachea formation	GO:0060440	2	0
trachea morphogenesis	GO:0060439	2	1
transforming growth factor beta production	GO:0071604	0	2
transforming growth factor beta receptor signaling pathway involved in primitive streak formation	GO:0090010	0	1
transmembrane transport	GO:0055085	0	8
transmission of nerve impulse	GO:0019226	0	1
trophectodermal cell differentiation	GO:0001829	0	2
trophectodermal cellular morphogenesis	GO:0001831	0	1
trophoblast cell migration	GO:0061450	0	5
tube closure	GO:0060606	1	3
tube development	GO:0035295	11	23
tube formation	GO:0035148	2	8
tube lumen cavitation	GO:0060605	0	1
tube morphogenesis	GO:0035239	8	18
tumor necrosis factor superfamily cytokine production	GO:0071706	0	2
type B pancreatic cell differentiation	GO:0003309	1	2
ureter development	GO:0072189	1	1
ureter morphogenesis	GO:0072197	1	1
ureter smooth muscle development	GO:0072191	1	0
ureter urothelium development	GO:0072190	1	1
ureteric bud development	GO:0001657	3	10
ureteric bud elongation	GO:0060677	0	2
ureteric bud invasion	GO:0072092	0	1
urinary bladder development	GO:0060157	0	1
urogenital system development	GO:0001655	6	14
uterus development	GO:0060065	0	3
uterus morphogenesis	GO:0061038	0	2
vascular endothelial growth factor production	GO:0010573	0	2
vasculature development	GO:0001944	12	20
vasculogenesis	GO:0001570	3	2
venous blood vessel development	GO:0060841	2	0
venous blood vessel morphogenesis	GO:0048845	1	0
ventral spinal cord development	GO:0021517	0	1
ventricular septum development	GO:0003281	2	5
ventricular septum morphogenesis	GO:0060412	1	2
vesicle-mediated transport	GO:0016192	2	15
viral process	GO:0016032	0	1
visual behavior	GO:0007632	0	1
visual learning	GO:0008542	0	1
vitamin A transport	GO:0071938	0	1
vitamin biosynthetic process	GO:0009110	0	2
vitamin catabolic process	GO:0009111	0	1
vitamin metabolic process	GO:0006766	0	3
vitamin transmembrane transport	GO:0035461	0	1
vitamin transport	GO:0051180	0	1
Wnt signaling pathway involved in somitogenesis	GO:0090244	0	1
wound healing	GO:0042060	3	15
