# Supplementary material for: A Hybrid Computational Method for the Discovery of Novel Reproduction-Related Genes
Source: PLoS One. 2015 Mar 13;10(3):e0117090. doi: 10.1371/journal.pone.0117090 (PMC4358884; doi:10.1371/journal.pone.0117090)
Supplement: S7 Information — (XLSX) [file pone.0117090.s007.xlsx]

## Sheet: GO_BP
Category	Term	Count	%	PValue	Genes	List Total	Pop Hits	Pop Total	Fold Enrichment	Bonferroni	Benjamini	FDR
GOTERM_BP_FAT	GO:0007389~pattern specification process	13	61.9048	1.20485e-16	BMP4, TGFBR1, TBX5, TGFBR2, BMPR2, FOXH1, ACVR2A, NOTCH2, NOTCH1, BMPR1B, BMP7, IHH, ACVR1	20	267	13528	32.9333	7.36078e-14	7.36078e-14	1.66533e-13
GOTERM_BP_FAT	GO:0035295~tube development	11	52.381	8.57451e-14	FOXH1, BMP4, NOTCH1, TBX5, TGFBR1, FOXA1, TGFBR2, BMPR2, BMP7, IHH, ACVR1	20	220	13528	33.82	5.68252e-11	2.84126e-11	1.2832e-10
GOTERM_BP_FAT	GO:0045597~positive regulation of cell differentiation	11	52.381	1.28432e-13	BMP4, ACVR2A, NOTCH1, TBX5, FOXA1, TGFBR2, BMPR2, BMP7, BMPR1B, IHH, ACVR1	20	229	13528	32.4908	8.51642e-11	2.83881e-11	1.92302e-10
GOTERM_BP_FAT	GO:0007178~transmembrane receptor protein serine/threonine kinase signaling pathway	9	42.8571	6.04199e-13	FOXH1, BMP4, ACVR2A, TGFBR1, TGFBR2, BMPR2, BMP7, BMPR1B, ACVR1	20	103	13528	59.1029	4.00574e-10	1.00143e-10	9.04521e-10
GOTERM_BP_FAT	GO:0051094~positive regulation of developmental process	11	52.381	8.97274e-13	BMP4, ACVR2A, NOTCH1, TBX5, FOXA1, TGFBR2, BMPR2, BMP7, BMPR1B, IHH, ACVR1	20	278	13528	26.764	5.94898e-10	1.1898e-10	1.34331e-09
GOTERM_BP_FAT	GO:0048598~embryonic morphogenesis	11	52.381	2.415e-12	BMP4, ACVR2A, NOTCH2, NOTCH1, TBX5, TGFBR1, TGFBR2, BMPR2, BMP7, FGF4, ACVR1	20	307	13528	24.2358	1.60112e-09	2.66853e-10	3.61543e-09
GOTERM_BP_FAT	GO:0007167~enzyme linked receptor protein signaling pathway	11	52.381	7.06386e-12	FOXH1, BMP4, ACVR2A, FGFR1, TGFBR1, TGFBR2, BMPR2, BMP7, BMPR1B, FGF4, ACVR1	20	342	13528	21.7556	4.68337e-09	6.69053e-10	1.05754e-08
GOTERM_BP_FAT	GO:0030501~positive regulation of bone mineralization	6	28.5714	2.61122e-11	BMP4, ACVR2A, BMPR2, BMP7, BMPR1B, ACVR1	20	18	13528	225.467	1.73124e-08	2.16405e-09	3.90925e-08
GOTERM_BP_FAT	GO:0070169~positive regulation of biomineral formation	6	28.5714	3.54075e-11	BMP4, ACVR2A, BMPR2, BMP7, BMPR1B, ACVR1	20	19	13528	213.6	2.34751e-08	2.60835e-09	5.30084e-08
GOTERM_BP_FAT	GO:0045778~positive regulation of ossification	6	28.5714	1.28868e-10	BMP4, ACVR2A, BMPR2, BMP7, BMPR1B, ACVR1	20	24	13528	169.1	8.54394e-08	8.54394e-09	1.92928e-07
GOTERM_BP_FAT	GO:0001501~skeletal system development	10	47.619	1.5128e-10	BMP4, ACVR2A, FGFR1, TGFBR1, TGFBR2, BMP7, BMPR1B, CACNA1S, FGF4, IHH	20	319	13528	21.2038	1.00298e-07	9.11804e-09	2.2648e-07
GOTERM_BP_FAT	GO:0045669~positive regulation of osteoblast differentiation	6	28.5714	1.60946e-10	BMP4, ACVR2A, BMPR2, BMP7, BMPR1B, ACVR1	20	25	13528	162.336	1.06707e-07	8.89226e-09	2.40951e-07
GOTERM_BP_FAT	GO:0048754~branching morphogenesis of a tube	7	33.3333	2.51024e-10	BMP4, NOTCH1, FOXA1, TGFBR2, BMP7, IHH, ACVR1	20	65	13528	72.8431	1.66429e-07	1.28022e-08	3.75808e-07
GOTERM_BP_FAT	GO:0030500~regulation of bone mineralization	6	28.5714	4.2983e-10	BMP4, ACVR2A, BMPR2, BMP7, BMPR1B, ACVR1	20	30	13528	135.28	2.84978e-07	2.03555e-08	6.43498e-07
GOTERM_BP_FAT	GO:0001763~morphogenesis of a branching structure	7	33.3333	5.58817e-10	BMP4, NOTCH1, FOXA1, TGFBR2, BMP7, IHH, ACVR1	20	74	13528	63.9838	3.70496e-07	2.46997e-08	8.36603e-07
GOTERM_BP_FAT	GO:0070167~regulation of biomineral formation	6	28.5714	6.06347e-10	BMP4, ACVR2A, BMPR2, BMP7, BMPR1B, ACVR1	20	32	13528	126.825	4.02008e-07	2.51255e-08	9.0776e-07
GOTERM_BP_FAT	GO:0045667~regulation of osteoblast differentiation	6	28.5714	2.87098e-09	BMP4, ACVR2A, BMPR2, BMP7, BMPR1B, ACVR1	20	43	13528	94.3814	1.90346e-06	1.11968e-07	4.29814e-06
GOTERM_BP_FAT	GO:0030509~BMP signaling pathway	6	28.5714	3.23626e-09	BMP4, ACVR2A, BMPR2, BMP7, BMPR1B, ACVR1	20	44	13528	92.2364	2.14564e-06	1.19202e-07	4.84499e-06
GOTERM_BP_FAT	GO:0030324~lung development	7	33.3333	3.31091e-09	BMP4, NOTCH1, TBX5, TGFBR1, FOXA1, TGFBR2, BMPR2	20	99	13528	47.8263	2.19513e-06	1.15533e-07	4.95676e-06
GOTERM_BP_FAT	GO:0030323~respiratory tube development	7	33.3333	3.96888e-09	BMP4, NOTCH1, TBX5, TGFBR1, FOXA1, TGFBR2, BMPR2	20	102	13528	46.4196	2.63136e-06	1.31568e-07	5.9418e-06
GOTERM_BP_FAT	GO:0060541~respiratory system development	7	33.3333	5.61214e-09	BMP4, NOTCH1, TBX5, TGFBR1, FOXA1, TGFBR2, BMPR2	20	108	13528	43.8407	3.72084e-06	1.77183e-07	8.40192e-06
GOTERM_BP_FAT	GO:0035239~tube morphogenesis	7	33.3333	1.49241e-08	BMP4, NOTCH1, FOXA1, TGFBR2, BMP7, IHH, ACVR1	20	127	13528	37.2819	9.89462e-06	4.49757e-07	2.23428e-05
GOTERM_BP_FAT	GO:0042127~regulation of cell proliferation	11	52.381	2.3992e-08	BMP4, FGFR1, NOTCH2, NOTCH1, TBX5, TGFBR1, TGFBR2, BMPR2, BMP7, FGF4, IHH	20	787	13528	9.45413	1.59066e-05	6.91595e-07	3.59184e-05
GOTERM_BP_FAT	GO:0007498~mesoderm development	6	28.5714	4.67739e-08	FOXH1, BMP4, ACVR2A, BMPR2, BMP7, ACVR1	20	74	13528	54.8432	3.10106e-05	1.29213e-06	7.00251e-05
GOTERM_BP_FAT	GO:0010604~positive regulation of macromolecule metabolic process	11	52.381	5.40486e-08	FOXH1, BMP4, ACVR2A, NOTCH1, TBX5, TGFBR1, FOXA1, BMPR2, BMP7, IHH, ACVR1	20	857	13528	8.68191	3.58336e-05	1.43337e-06	8.0916e-05
GOTERM_BP_FAT	GO:0030278~regulation of ossification	6	28.5714	6.1087e-08	BMP4, ACVR2A, BMPR2, BMP7, BMPR1B, ACVR1	20	78	13528	52.0308	4.04999e-05	1.55772e-06	9.14531e-05
GOTERM_BP_FAT	GO:0048729~tissue morphogenesis	7	33.3333	1.19971e-07	BMP4, NOTCH2, NOTCH1, TBX5, BMPR2, BMP7, ACVR1	20	180	13528	26.3044	7.95379e-05	2.94596e-06	0.000179609
GOTERM_BP_FAT	GO:0003002~regionalization	7	33.3333	2.0478e-07	FOXH1, BMP4, ACVR2A, NOTCH1, TGFBR1, BMPR2, BMPR1B	20	197	13528	24.0345	0.00013576	4.84888e-06	0.000306574
GOTERM_BP_FAT	GO:0007368~determination of left/right symmetry	5	23.8095	3.00707e-07	FOXH1, ACVR2A, NOTCH2, NOTCH1, ACVR1	20	42	13528	80.5238	0.000199349	6.87476e-06	0.000450186
GOTERM_BP_FAT	GO:0009855~determination of bilateral symmetry	5	23.8095	3.31254e-07	FOXH1, ACVR2A, NOTCH2, NOTCH1, ACVR1	20	43	13528	78.6512	0.000219597	7.32069e-06	0.000495918
GOTERM_BP_FAT	GO:0009799~determination of symmetry	5	23.8095	3.31254e-07	FOXH1, ACVR2A, NOTCH2, NOTCH1, ACVR1	20	43	13528	78.6512	0.000219597	7.32069e-06	0.000495918
GOTERM_BP_FAT	GO:0007507~heart development	7	33.3333	3.4311e-07	FOXH1, BMP4, NOTCH1, TBX5, TGFBR1, TGFBR2, ACVR1	20	215	13528	22.0223	0.000227456	7.3381e-06	0.000513668
GOTERM_BP_FAT	GO:0045596~negative regulation of cell differentiation	7	33.3333	3.52619e-07	BMP4, NOTCH2, NOTCH1, TGFBR1, BMP7, FGF4, IHH	20	216	13528	21.9204	0.000233759	7.30581e-06	0.000527904
GOTERM_BP_FAT	GO:0045941~positive regulation of transcription	9	42.8571	4.37018e-07	FOXH1, BMP4, NOTCH1, TBX5, TGFBR1, FOXA1, BMP7, IHH, ACVR1	20	564	13528	10.7936	0.000289701	8.78005e-06	0.000654256
GOTERM_BP_FAT	GO:0010628~positive regulation of gene expression	9	42.8571	5.48016e-07	FOXH1, BMP4, NOTCH1, TBX5, TGFBR1, FOXA1, BMP7, IHH, ACVR1	20	581	13528	10.4778	0.000363269	1.06863e-05	0.00082043
GOTERM_BP_FAT	GO:0016202~regulation of striated muscle tissue development	5	23.8095	6.14332e-07	BMP4, NOTCH1, TBX5, TGFBR2, ACVR1	20	50	13528	67.64	0.000407219	1.16371e-05	0.000919711
GOTERM_BP_FAT	GO:0048634~regulation of muscle development	5	23.8095	6.66024e-07	BMP4, NOTCH1, TBX5, TGFBR2, ACVR1	20	51	13528	66.3137	0.000441476	1.22659e-05	0.000997097
GOTERM_BP_FAT	GO:0007166~cell surface receptor linked signal transduction	13	61.9048	8.49135e-07	BMP4, FGFR1, TGFBR1, TGFBR2, BMPR2, FOXH1, ACVR2A, NOTCH2, NOTCH1, BMPR1B, BMP7, FGF4, ACVR1	20	1856	13528	4.73772	0.000562819	1.52155e-05	0.00127123
GOTERM_BP_FAT	GO:0045935~positive regulation of nucleobase, nucleoside, nucleotide and nucleic acid metabolic process	9	42.8571	9.4261e-07	FOXH1, BMP4, NOTCH1, TBX5, TGFBR1, FOXA1, BMP7, IHH, ACVR1	20	624	13528	9.75577	0.000624756	1.64459e-05	0.00141117
GOTERM_BP_FAT	GO:0051173~positive regulation of nitrogen compound metabolic process	9	42.8571	1.19684e-06	FOXH1, BMP4, NOTCH1, TBX5, TGFBR1, FOXA1, BMP7, IHH, ACVR1	20	644	13528	9.4528	0.000793192	2.03461e-05	0.00179177
GOTERM_BP_FAT	GO:0030182~neuron differentiation	8	38.0952	1.27838e-06	BMP4, FGFR1, NOTCH1, TGFBR1, FOXA1, BMP7, BMPR1B, SLIT1	20	438	13528	12.3543	0.00084721	2.1189e-05	0.00191385
GOTERM_BP_FAT	GO:0010557~positive regulation of macromolecule biosynthetic process	9	42.8571	1.34463e-06	FOXH1, BMP4, NOTCH1, TBX5, TGFBR1, FOXA1, BMP7, IHH, ACVR1	20	654	13528	9.30826	0.000891091	2.17434e-05	0.00201302
GOTERM_BP_FAT	GO:0031328~positive regulation of cellular biosynthetic process	9	42.8571	1.90648e-06	FOXH1, BMP4, NOTCH1, TBX5, TGFBR1, FOXA1, BMP7, IHH, ACVR1	20	685	13528	8.88701	0.0012632	3.00947e-05	0.00285415
GOTERM_BP_FAT	GO:0009891~positive regulation of biosynthetic process	9	42.8571	2.12606e-06	FOXH1, BMP4, NOTCH1, TBX5, TGFBR1, FOXA1, BMP7, IHH, ACVR1	20	695	13528	8.75914	0.00140858	3.27803e-05	0.00318286
GOTERM_BP_FAT	GO:0007369~gastrulation	5	23.8095	2.40275e-06	BMP4, ACVR2A, BMPR2, BMP7, ACVR1	20	70	13528	48.3143	0.00159175	3.62044e-05	0.00359708
GOTERM_BP_FAT	GO:0040007~growth	6	28.5714	4.27598e-06	BMP4, FGFR1, NOTCH2, NOTCH1, BMP7, BMPR1B	20	183	13528	22.177	0.00283097	6.29977e-05	0.00640137
GOTERM_BP_FAT	GO:0001934~positive regulation of protein amino acid phosphorylation	5	23.8095	6.29114e-06	BMP4, ACVR2A, TGFBR1, BMPR2, BMP7	20	89	13528	38	0.00416235	9.06706e-05	0.00941803
GOTERM_BP_FAT	GO:0010941~regulation of cell death	9	42.8571	6.98521e-06	BMP4, NOTCH2, NOTCH1, TBX5, TGFBR1, BMP7, FGF4, IHH, ACVR1	20	815	13528	7.46945	0.0046205	9.85315e-05	0.010457
GOTERM_BP_FAT	GO:0045944~positive regulation of transcription from RNA polymerase II promoter	7	33.3333	8.19121e-06	FOXH1, BMP4, NOTCH1, TBX5, FOXA1, BMP7, IHH	20	371	13528	12.7623	0.00541607	0.000113135	0.0122623
GOTERM_BP_FAT	GO:0048514~blood vessel morphogenesis	6	28.5714	8.5668e-06	BMP4, NOTCH1, TGFBR1, TGFBR2, IHH, ACVR1	20	211	13528	19.2341	0.00566372	0.000115908	0.0128246
GOTERM_BP_FAT	GO:0042327~positive regulation of phosphorylation	5	23.8095	8.86426e-06	BMP4, ACVR2A, TGFBR1, BMPR2, BMP7	20	97	13528	34.866	0.0058598	0.000117534	0.0132698
GOTERM_BP_FAT	GO:0035107~appendage morphogenesis	5	23.8095	9.61346e-06	NOTCH2, NOTCH1, TBX5, BMPR1B, FGF4	20	99	13528	34.1616	0.00635348	0.000124968	0.0143913
GOTERM_BP_FAT	GO:0035108~limb morphogenesis	5	23.8095	9.61346e-06	NOTCH2, NOTCH1, TBX5, BMPR1B, FGF4	20	99	13528	34.1616	0.00635348	0.000124968	0.0143913
GOTERM_BP_FAT	GO:0010562~positive regulation of phosphorus metabolic process	5	23.8095	1.00051e-05	BMP4, ACVR2A, TGFBR1, BMPR2, BMP7	20	100	13528	33.82	0.00661147	0.000127558	0.0149776
GOTERM_BP_FAT	GO:0045937~positive regulation of phosphate metabolic process	5	23.8095	1.00051e-05	BMP4, ACVR2A, TGFBR1, BMPR2, BMP7	20	100	13528	33.82	0.00661147	0.000127558	0.0149776
GOTERM_BP_FAT	GO:0060173~limb development	5	23.8095	1.12509e-05	NOTCH2, NOTCH1, TBX5, BMPR1B, FGF4	20	103	13528	32.835	0.00743166	0.000140734	0.0168424
GOTERM_BP_FAT	GO:0048736~appendage development	5	23.8095	1.12509e-05	NOTCH2, NOTCH1, TBX5, BMPR1B, FGF4	20	103	13528	32.835	0.00743166	0.000140734	0.0168424
GOTERM_BP_FAT	GO:0043627~response to estrogen stimulus	5	23.8095	1.21427e-05	BMP4, TGFBR1, TGFBR2, BMP7, IHH	20	105	13528	32.2095	0.00801837	0.000149076	0.0181773
GOTERM_BP_FAT	GO:0001655~urogenital system development	5	23.8095	1.45999e-05	BMP4, TGFBR1, FOXA1, BMP7, ACVR1	20	110	13528	30.7455	0.00963313	0.000175981	0.0218553
GOTERM_BP_FAT	GO:0008284~positive regulation of cell proliferation	7	33.3333	1.53204e-05	BMP4, FGFR1, NOTCH1, TGFBR1, TGFBR2, FGF4, IHH	20	414	13528	11.4367	0.0101061	0.000181368	0.0229337
GOTERM_BP_FAT	GO:0001707~mesoderm formation	4	19.0476	1.62872e-05	BMP4, BMPR2, BMP7, ACVR1	20	36	13528	75.1556	0.0107404	0.00018943	0.0243808
GOTERM_BP_FAT	GO:0051240~positive regulation of multicellular organismal process	6	28.5714	1.73262e-05	BMP4, ACVR2A, BMPR2, BMP7, BMPR1B, ACVR1	20	244	13528	16.6328	0.0114216	0.000198038	0.0259358
GOTERM_BP_FAT	GO:0001568~blood vessel development	6	28.5714	1.76717e-05	BMP4, NOTCH1, TGFBR1, TGFBR2, IHH, ACVR1	20	245	13528	16.5649	0.0116481	0.000198564	0.026453
GOTERM_BP_FAT	GO:0048332~mesoderm morphogenesis	4	19.0476	1.92094e-05	BMP4, BMPR2, BMP7, ACVR1	20	38	13528	71.2	0.0126552	0.000212244	0.0287545
GOTERM_BP_FAT	GO:0001944~vasculature development	6	28.5714	1.98599e-05	BMP4, NOTCH1, TGFBR1, TGFBR2, IHH, ACVR1	20	251	13528	16.1689	0.0130809	0.000215833	0.029728
GOTERM_BP_FAT	GO:0006468~protein amino acid phosphorylation	8	38.0952	2.05537e-05	ACVR2A, FGFR1, TGFBR1, TGFBR2, BMPR2, BMP7, BMPR1B, ACVR1	20	667	13528	8.11274	0.0135348	0.00021977	0.0307665
GOTERM_BP_FAT	GO:0001704~formation of primary germ layer	4	19.0476	2.24576e-05	BMP4, BMPR2, BMP7, ACVR1	20	40	13528	67.64	0.0147793	0.000236315	0.033616
GOTERM_BP_FAT	GO:0048663~neuron fate commitment	4	19.0476	2.60482e-05	BMP4, NOTCH1, TGFBR1, FOXA1	20	42	13528	64.419	0.0171219	0.00026981	0.0389896

## Sheet: GO_MF
Category	Term	Count	%	PValue	Genes	List Total	Pop Hits	Pop Total	Fold Enrichment	Bonferroni	Benjamini	FDR
GOTERM_MF_FAT	GO:0004675~transmembrane receptor protein serine/threonine kinase activity	6	28.5714	4.27093e-11	ACVR2A, TGFBR1, TGFBR2, BMPR2, BMPR1B, ACVR1	21	18	12983	206.079	4.44177e-09	4.44177e-09	4.77544e-08
GOTERM_MF_FAT	GO:0005024~transforming growth factor beta receptor activity	6	28.5714	4.27093e-11	ACVR2A, TGFBR1, TGFBR2, BMPR2, BMPR1B, ACVR1	21	18	12983	206.079	4.44177e-09	4.44177e-09	4.77544e-08
GOTERM_MF_FAT	GO:0046332~SMAD binding	5	23.8095	6.41032e-07	FOXH1, TGFBR1, TGFBR2, BMPR1B, ACVR1	21	46	12983	67.1998	6.66651e-05	3.33331e-05	0.000716753
GOTERM_MF_FAT	GO:0030145~manganese ion binding	6	28.5714	2.95457e-06	ACVR2A, TGFBR1, TGFBR2, BMPR2, BMPR1B, ACVR1	21	154	12983	24.0872	0.000307228	0.00010242	0.00330353
GOTERM_MF_FAT	GO:0019838~growth factor binding	5	23.8095	1.77144e-05	ACVR2A, TGFBR1, TGFBR2, BMPR2, ACVR1	21	105	12983	29.4399	0.00184061	0.000460471	0.0198051
GOTERM_MF_FAT	GO:0005025~transforming growth factor beta receptor activity, type I	3	14.2857	3.36939e-05	TGFBR1, BMPR1B, ACVR1	21	6	12983	309.119	0.0034981	0.0007006	0.0376676

## Sheet: GO_CC
Category	Term	Count	%	PValue	Genes	List Total	Pop Hits	Pop Total	Fold Enrichment	Bonferroni	Benjamini	FDR
GOTERM_CC_FAT	GO:0031226~intrinsic to plasma membrane	9	42.8571	7.23152e-05	ACVR2A, FGFR1, NOTCH2, F10, TGFBR1, TGFBR2, BMPR2, BMPR1B, ACVR1	18	1215	12782	5.26008	0.00418565	0.00418565	0.0719256

## Sheet: KEGG
Category	Term	Count	%	PValue	Genes	List Total	Pop Hits	Pop Total	Fold Enrichment	Bonferroni	Benjamini	FDR
KEGG_PATHWAY	hsa04350:TGF-beta signaling pathway	9	42.8571	6.10148e-11	BMP4, ACVR2A, INHBE, TGFBR1, TGFBR2, BMPR2, BMP7, BMPR1B, ACVR1	17	87	5085	30.9432	1.6474e-09	1.6474e-09	5.05498e-08
KEGG_PATHWAY	hsa04060:Cytokine-cytokine receptor interaction	8	38.0952	6.82291e-06	ACVR2A, INHBE, TGFBR1, TGFBR2, BMPR2, BMP7, BMPR1B, ACVR1	17	262	5085	9.13336	0.000184202	9.21053e-05	0.00565252
