# Supplementary material for: A Hybrid Computational Method for the Discovery of Novel Reproduction-Related Genes
Source: PLoS One. 2015 Mar 13;10(3):e0117090. doi: 10.1371/journal.pone.0117090 (PMC4358884; doi:10.1371/journal.pone.0117090)
Supplement: S8 Information — (XLSX) [file pone.0117090.s008.xlsx]

## Sheet: GO_BP
Category	Term	Count	%	PValue	Genes	List Total	Pop Hits	Pop Total	Fold Enrichment	Bonferroni	Benjamini	FDR
GOTERM_BP_FAT	GO:0003006~reproductive developmental process	39	34.5133	6.07002e-39	HNF1B, FGF9, SOX3, ZFP42, JAG2, TGFB3, MOV10L1, KIT, SOX9, WT1, SHH, TGFB2, SRY, VDR, WNT4, CHD7, CYP27B1, NPM2, GDF9, SRD5A2, EIF2B2, EIF2B4, DNAJC19, EIF2B5, UTF1, FOXL2, TBX3, TNP1, NR0B1, FSHR, RBMY1B, INHBA, AMH, HILS1, SYCP3, SFRP1, GHRL, GHSR, NR5A1	105	262	13528	19.1782	9.19608e-36	9.19608e-36	1.00977e-35
GOTERM_BP_FAT	GO:0032504~multicellular organism reproduction	41	36.2832	4.17294e-31	ACR, SLC22A16, NANOS3, SOX3, JAG2, TGFB3, MOV10L1, KIT, WT1, TGFB2, RPL10L, WNT4, NPM2, RPL39L, MYCBP, GDF9, EIF2B2, RHOXF1, KLK14, EIF2B4, EIF2B5, FOXL2, NODAL, SUN5, TNP1, RACGAP1, NR0B1, FSHR, BOLL, PTPN11, RBMY1B, INHBA, PROK2, HILS1, SYCP3, TCFL5, MYCBPAP, NLRP14, BPY2, XRN2, NR5A1	105	487	13528	10.8467	6.32201e-28	3.16101e-28	6.94184e-28
GOTERM_BP_FAT	GO:0048609~reproductive process in a multicellular organism	41	36.2832	4.17294e-31	ACR, SLC22A16, NANOS3, SOX3, JAG2, TGFB3, MOV10L1, KIT, WT1, TGFB2, RPL10L, WNT4, NPM2, RPL39L, MYCBP, GDF9, EIF2B2, RHOXF1, KLK14, EIF2B4, EIF2B5, FOXL2, NODAL, SUN5, TNP1, RACGAP1, NR0B1, FSHR, BOLL, PTPN11, RBMY1B, INHBA, PROK2, HILS1, SYCP3, TCFL5, MYCBPAP, NLRP14, BPY2, XRN2, NR5A1	105	487	13528	10.8467	6.32201e-28	3.16101e-28	6.94184e-28
GOTERM_BP_FAT	GO:0019953~sexual reproduction	38	33.6283	2.27033e-28	ACR, SLC22A16, NANOS3, GLRA1, SOX3, JAG2, MOV10L1, SYT6, KIT, WT1, RPL10L, CD9, WNT4, NPM2, RPL39L, MYCBP, GDF9, IZUMO1, RHOXF1, KLK14, ZP2, ZP3, ZP4, SUN5, TNP1, RACGAP1, NR0B1, FSHR, BOLL, RBMY1B, PROK2, HILS1, SYCP3, TCFL5, MYCBPAP, NLRP14, BPY2, XRN2	105	458	13528	10.6896	3.43955e-25	1.14652e-25	3.77678e-25
GOTERM_BP_FAT	GO:0007548~sex differentiation	24	21.2389	6.92703e-24	HNF1B, UTF1, FOXL2, TBX3, FGF9, ZFP42, JAG2, NR0B1, SOX9, FSHR, WT1, SHH, RBMY1B, SRY, INHBA, AMH, WNT4, CHD7, SRD5A2, EIF2B2, DNAJC19, EIF2B4, NR5A1, EIF2B5	105	151	13528	20.4776	1.04945e-20	2.62361e-21	1.15234e-20
GOTERM_BP_FAT	GO:0045137~development of primary sexual characteristics	21	18.5841	3.86342e-21	UTF1, FOXL2, TBX3, FGF9, ZFP42, JAG2, NR0B1, SOX9, FSHR, WT1, SHH, RBMY1B, INHBA, AMH, WNT4, CHD7, SRD5A2, EIF2B2, EIF2B4, NR5A1, EIF2B5	105	127	13528	21.3039	5.85308e-18	1.17062e-18	6.42694e-18
GOTERM_BP_FAT	GO:0007276~gamete generation	29	25.6637	9.07139e-20	NANOS3, SLC22A16, SOX3, JAG2, MOV10L1, KIT, WT1, RPL10L, WNT4, NPM2, RPL39L, GDF9, MYCBP, RHOXF1, SUN5, TNP1, NR0B1, RACGAP1, FSHR, BOLL, RBMY1B, PROK2, HILS1, SYCP3, TCFL5, MYCBPAP, NLRP14, BPY2, XRN2	105	395	13528	9.459	1.37432e-16	2.29053e-17	1.50906e-16
GOTERM_BP_FAT	GO:0048608~reproductive structure development	20	17.6991	9.59287e-20	UTF1, FOXL2, FGF9, ZFP42, JAG2, NR0B1, SOX9, FSHR, WT1, SHH, RBMY1B, INHBA, AMH, WNT4, SFRP1, SRD5A2, EIF2B2, EIF2B4, NR5A1, EIF2B5	105	126	13528	20.4505	1.45332e-16	2.07617e-17	1.59581e-16
GOTERM_BP_FAT	GO:0008406~gonad development	18	15.9292	8.41784e-18	UTF1, FOXL2, FGF9, ZFP42, JAG2, NR0B1, SOX9, FSHR, WT1, RBMY1B, INHBA, AMH, WNT4, SRD5A2, EIF2B2, EIF2B4, NR5A1, EIF2B5	105	112	13528	20.7061	1.2753e-14	1.59413e-15	1.40034e-14
GOTERM_BP_FAT	GO:0007283~spermatogenesis	24	21.2389	8.81413e-17	NANOS3, SLC22A16, SOX3, SUN5, JAG2, TNP1, MOV10L1, KIT, RACGAP1, NR0B1, FSHR, BOLL, RBMY1B, RPL10L, PROK2, HILS1, TCFL5, SYCP3, RPL39L, MYCBPAP, NLRP14, MYCBP, BPY2, XRN2	105	308	13528	10.0393	1.68199e-13	1.86517e-14	1.88738e-13
GOTERM_BP_FAT	GO:0048232~male gamete generation	24	21.2389	8.81413e-17	NANOS3, SLC22A16, SOX3, SUN5, JAG2, TNP1, MOV10L1, KIT, RACGAP1, NR0B1, FSHR, BOLL, RBMY1B, RPL10L, PROK2, HILS1, TCFL5, SYCP3, RPL39L, MYCBPAP, NLRP14, MYCBP, BPY2, XRN2	105	308	13528	10.0393	1.68199e-13	1.86517e-14	1.88738e-13
GOTERM_BP_FAT	GO:0048610~reproductive cellular process	18	15.9292	5.07964e-15	ACR, GLRA1, ZP2, ZP3, SOX3, TNP1, SYT6, MOV10L1, KIT, NR0B1, FSHR, WT1, SHH, WNT4, HILS1, SYCP3, NPM2, GDF9	105	162	13528	14.3153	7.73714e-12	7.73714e-13	8.49321e-12
GOTERM_BP_FAT	GO:0046661~male sex differentiation	14	12.3894	8.88602e-15	UTF1, TBX3, FGF9, ZFP42, JAG2, SOX9, NR0B1, WT1, SHH, RBMY1B, AMH, WNT4, SRD5A2, NR5A1	105	73	13528	24.7087	1.34559e-11	1.22324e-12	1.47771e-11
GOTERM_BP_FAT	GO:0046546~development of primary male sexual characteristics	13	11.5044	6.38491e-14	UTF1, TBX3, FGF9, ZFP42, JAG2, SOX9, NR0B1, WT1, SHH, RBMY1B, WNT4, SRD5A2, NR5A1	105	65	13528	25.7676	9.67143e-11	8.05955e-12	1.06193e-10
GOTERM_BP_FAT	GO:0009566~fertilization	13	11.5044	7.43235e-13	ACR, SLC22A16, ZP2, GLRA1, ZP3, ZP4, TNP1, SYT6, CD9, NPM2, BPY2, IZUMO1, KLK14	105	79	13528	21.2012	1.12592e-09	8.66094e-11	1.23631e-09
GOTERM_BP_FAT	GO:0007338~single fertilization	12	10.6195	8.08968e-13	ACR, CD9, SLC22A16, GLRA1, ZP2, ZP3, ZP4, NPM2, TNP1, BPY2, SYT6, IZUMO1	105	60	13528	25.7676	1.22566e-09	8.75474e-11	1.34583e-09
GOTERM_BP_FAT	GO:0008584~male gonad development	11	9.73451	5.61085e-12	UTF1, WNT4, FGF9, ZFP42, JAG2, SRD5A2, SOX9, NR0B1, WT1, RBMY1B, NR5A1	105	52	13528	27.2542	8.50043e-09	5.66695e-10	9.33384e-09
GOTERM_BP_FAT	GO:0007530~sex determination	8	7.07965	6.04238e-11	AMH, SRY, FOXL2, FGF9, SOX9, NR0B1, WT1, NR5A1	105	19	13528	54.2476	9.15422e-08	5.72139e-09	1.00517e-07
GOTERM_BP_FAT	GO:0046660~female sex differentiation	11	9.73451	1.08266e-10	INHBA, WNT4, FOXL2, CHD7, TBX3, ZFP42, EIF2B2, FSHR, EIF2B4, EIF2B5, NR5A1	105	69	13528	20.5394	1.64023e-07	9.6484e-09	1.80104e-07
GOTERM_BP_FAT	GO:0046545~development of primary female sexual characteristics	11	9.73451	1.08266e-10	INHBA, WNT4, FOXL2, CHD7, TBX3, ZFP42, EIF2B2, FSHR, EIF2B4, EIF2B5, NR5A1	105	69	13528	20.5394	1.64023e-07	9.6484e-09	1.80104e-07
GOTERM_BP_FAT	GO:0048511~rhythmic process	12	10.6195	3.7331e-09	INHBA, PROK2, FOXL2, CRH, TGFB3, GHRL, EIF2B2, FSHR, EIF2B4, EIF2B5, TGFB2, NR5A1	105	128	13528	12.0786	5.65562e-06	3.14202e-07	6.21014e-06
GOTERM_BP_FAT	GO:0007565~female pregnancy	11	9.73451	1.15105e-08	CALCA, VDR, CYP27B1, CRHBP, NODAL, ENDOU, CRH, TGFB3, GHRL, GHSR, HPGD	105	110	13528	12.8838	1.74382e-05	9.17807e-07	1.91481e-05
GOTERM_BP_FAT	GO:0022602~ovulation cycle process	9	7.9646	2.22886e-08	INHBA, FOXL2, TGFB3, EIF2B2, FSHR, EIF2B4, EIF2B5, TGFB2, NR5A1	105	62	13528	18.7023	3.37666e-05	1.68836e-06	3.70778e-05
GOTERM_BP_FAT	GO:0007267~cell-cell signaling	21	18.5841	2.46021e-08	WNT5A, HNF1B, GLRA1, TBX3, FGF9, SHH, TGFB2, CALCA, INHBA, AMH, WNT4, APITD1, SALL1, GATA4, CRH, MYCBPAP, GHRL, TFAP2C, SRD5A2, GHSR, NR5A1	105	600	13528	4.50933	3.72715e-05	1.77486e-06	4.09264e-05
GOTERM_BP_FAT	GO:0051094~positive regulation of developmental process	15	13.2743	2.62788e-08	FGF9, TGFB3, KITLG, KIT, SHH, SLIT2, TGFB2, CALCA, ACVR1B, INHBA, CYP27B1, GATA6, GATA4, GHRL, ROBO2	105	278	13528	6.9517	3.98116e-05	1.80965e-06	4.37157e-05
GOTERM_BP_FAT	GO:0008585~female gonad development	9	7.9646	2.88109e-08	INHBA, WNT4, FOXL2, ZFP42, EIF2B2, FSHR, EIF2B4, EIF2B5, NR5A1	105	64	13528	18.1179	4.36476e-05	1.89776e-06	4.7928e-05
GOTERM_BP_FAT	GO:0042698~ovulation cycle	9	7.9646	4.16574e-08	INHBA, FOXL2, TGFB3, EIF2B2, FSHR, EIF2B4, EIF2B5, TGFB2, NR5A1	105	67	13528	17.3066	6.3109e-05	2.62962e-06	6.92986e-05
GOTERM_BP_FAT	GO:0035295~tube development	13	11.5044	1.17601e-07	WNT5A, TBX3, FGF9, NODAL, TGFB3, SHH, SLIT2, WNT4, GATA6, SALL1, GATA4, CRH, ROBO2	105	220	13528	7.61316	0.000178149	7.12658e-06	0.000195633
GOTERM_BP_FAT	GO:0048806~genitalia development	6	5.30973	7.34728e-07	HNF1B, CHD7, TBX3, SRD5A2, SHH, DNAJC19	105	23	13528	33.6099	0.00111249	4.28111e-05	0.00122224
GOTERM_BP_FAT	GO:0009725~response to hormone stimulus	15	13.2743	7.94297e-07	ACR, ERBB4, TGFB3, NR0B1, SHH, ACVR1C, PTPN11, TGFB2, CYP27B1, GHRL, SRD5A2, EIF2B2, GHSR, EIF2B4, EIF2B5	105	367	13528	5.26586	0.00120264	4.45679e-05	0.00132133
GOTERM_BP_FAT	GO:0001501~skeletal system development	14	12.3894	9.72463e-07	WNT5A, TBX3, FGF9, NODAL, TGFB3, JAG2, SOX9, SHH, INHBA, VDR, CHD7, CYP27B1, PKD1, GHRL	105	319	13528	5.65434	0.0014722	5.26159e-05	0.00161772
GOTERM_BP_FAT	GO:0045597~positive regulation of cell differentiation	12	10.6195	1.44048e-06	CALCA, INHBA, ACVR1B, CYP27B1, GATA6, TGFB3, KITLG, ROBO2, KIT, SHH, SLIT2, TGFB2	105	229	13528	6.75134	0.00217995	7.525e-05	0.00239627
GOTERM_BP_FAT	GO:0010557~positive regulation of macromolecule biosynthetic process	19	16.8142	2.21068e-06	HNF1B, UTF1, FOXL2, TBX3, NODAL, TGFB3, KITLG, SOX9, BOLL, WT1, SHH, TGFB2, INHBA, GATA6, NPM2, FOXF2, GATA4, NR5A1, EIF2B5	105	654	13528	3.743	0.00334358	0.000111633	0.00367748
GOTERM_BP_FAT	GO:0010817~regulation of hormone levels	10	8.84956	2.36046e-06	HNF1B, WNT4, TBX3, CRHBP, CRH, GHRL, SRD5A2, GHSR, SHH, PTPN11	105	151	13528	8.53232	0.00356972	0.000115351	0.00392664
GOTERM_BP_FAT	GO:0009719~response to endogenous stimulus	15	13.2743	2.54135e-06	ACR, ERBB4, TGFB3, NR0B1, SHH, ACVR1C, PTPN11, TGFB2, CYP27B1, GHRL, SRD5A2, EIF2B2, GHSR, EIF2B4, EIF2B5	105	405	13528	4.77178	0.00384275	0.00012031	0.00422754
GOTERM_BP_FAT	GO:0051240~positive regulation of multicellular organismal process	12	10.6195	2.67195e-06	CALCA, PROK2, CHD7, ERBB4, FGF9, GATA4, CRH, TGFB3, GHRL, GHSR, SHH, TGFB2	105	244	13528	6.3363	0.00403983	0.00012266	0.0044448
GOTERM_BP_FAT	GO:0010558~negative regulation of macromolecule biosynthetic process	17	15.0442	4.02189e-06	TBX3, NODAL, TGFB3, TNP1, CBX2, SOX9, NR0B1, WT1, CALCA, INHBA, VDR, HILS1, FOXF2, GHRL, GHSR, EIF2B4, EIF2B5	105	547	13528	4.00411	0.00607465	0.000179195	0.00669035
GOTERM_BP_FAT	GO:0048598~embryonic morphogenesis	13	11.5044	4.03041e-06	WNT5A, FGF8, FOXL2, TBX3, FGF9, NODAL, TGFB3, JAG2, SHH, SLIT2, WNT4, CHD7, GATA4	105	307	13528	5.45568	0.00608748	0.000174444	0.00670452
GOTERM_BP_FAT	GO:0044057~regulation of system process	13	11.5044	4.30819e-06	IRX5, ERBB4, GLRA1, KIT, PTPN11, TGFB2, CALCA, PROK2, INHBA, CRH, GHRL, CACNA1H, GHSR	105	309	13528	5.42037	0.00650566	0.000181287	0.00716658
GOTERM_BP_FAT	GO:0009891~positive regulation of biosynthetic process	19	16.8142	5.1843e-06	HNF1B, UTF1, FOXL2, TBX3, NODAL, TGFB3, KITLG, SOX9, BOLL, WT1, SHH, TGFB2, INHBA, GATA6, NPM2, FOXF2, GATA4, NR5A1, EIF2B5	105	695	13528	3.52219	0.00782348	0.000212254	0.00862393
GOTERM_BP_FAT	GO:0031327~negative regulation of cellular biosynthetic process	17	15.0442	5.54869e-06	TBX3, NODAL, TGFB3, TNP1, CBX2, SOX9, NR0B1, WT1, CALCA, INHBA, VDR, HILS1, FOXF2, GHRL, GHSR, EIF2B4, EIF2B5	105	561	13528	3.90418	0.00837105	0.000221194	0.00923005
GOTERM_BP_FAT	GO:0009890~negative regulation of biosynthetic process	17	15.0442	7.25137e-06	TBX3, NODAL, TGFB3, TNP1, CBX2, SOX9, NR0B1, WT1, CALCA, INHBA, VDR, HILS1, FOXF2, GHRL, GHSR, EIF2B4, EIF2B5	105	573	13528	3.82242	0.0109257	0.000281649	0.0120622
GOTERM_BP_FAT	GO:0048732~gland development	9	7.9646	9.20386e-06	ERBB4, TBX3, SFRP1, CRH, TGFB3, NR0B1, SHH, TGFB2, NR5A1	105	135	13528	8.58921	0.0138471	0.000348537	0.0153099
GOTERM_BP_FAT	GO:0006357~regulation of transcription from RNA polymerase II promoter	19	16.8142	9.63575e-06	HNF1B, UTF1, FOXL2, TBX3, NODAL, TGFB3, CBX2, SOX9, NR0B1, WT1, SHH, GATA1, INHBA, VDR, GATA6, GATA4, TFAP2C, NR5A1, TAF1L	105	727	13528	3.36716	0.0144922	0.000355991	0.0160282
GOTERM_BP_FAT	GO:0010605~negative regulation of macromolecule metabolic process	19	16.8142	1.09809e-05	TBX3, NODAL, TGFB3, TNP1, CBX2, SOX9, NR0B1, WT1, SHH, TIMP1, CALCA, INHBA, VDR, HILS1, FOXF2, GHRL, GHSR, EIF2B4, EIF2B5	105	734	13528	3.33505	0.0164986	0.000396022	0.0182656
GOTERM_BP_FAT	GO:0046883~regulation of hormone secretion	7	6.19469	1.11642e-05	INHBA, CHD7, CRH, GHRL, GHSR, ACVR1C, PTPN11	105	66	13528	13.6646	0.0167717	0.00039327	0.0185705
GOTERM_BP_FAT	GO:0007281~germ cell development	8	7.07965	1.23199e-05	WNT4, HILS1, SYCP3, TNP1, GDF9, MOV10L1, KIT, WT1	105	101	13528	10.205	0.0184917	0.00042411	0.0204927
GOTERM_BP_FAT	GO:0001541~ovarian follicle development	6	5.30973	1.46614e-05	INHBA, FOXL2, EIF2B2, FSHR, EIF2B4, EIF2B5	105	41	13528	18.8544	0.0219674	0.000493484	0.024387
GOTERM_BP_FAT	GO:0031328~positive regulation of cellular biosynthetic process	18	15.9292	1.70908e-05	HNF1B, UTF1, FOXL2, TBX3, NODAL, TGFB3, KITLG, SOX9, BOLL, WT1, SHH, INHBA, GATA6, NPM2, FOXF2, GATA4, NR5A1, EIF2B5	105	685	13528	3.38553	0.0255604	0.000562728	0.0284273
GOTERM_BP_FAT	GO:0060541~respiratory system development	8	7.07965	1.91146e-05	WNT5A, CHD7, FGF9, GATA6, NODAL, CRH, TGFB3, SHH	105	108	13528	9.54356	0.0285437	0.000615958	0.0317932
GOTERM_BP_FAT	GO:0001655~urogenital system development	8	7.07965	2.15428e-05	AMH, HNF1B, SFRP1, SALL1, ROBO2, SHH, WT1, SLIT2	105	110	13528	9.37004	0.0321108	0.00067972	0.0358312
GOTERM_BP_FAT	GO:0001944~vasculature development	11	9.73451	2.28622e-05	CALCA, PROK2, CHD7, TBX3, FGF9, NODAL, PKD1, SHH, WT1, SLIT2, TGFB2	105	251	13528	5.64629	0.0340437	0.000706621	0.0380253
GOTERM_BP_FAT	GO:0010604~positive regulation of macromolecule metabolic process	20	17.6991	2.50256e-05	HNF1B, UTF1, FOXL2, TBX3, NODAL, TGFB3, KITLG, KIT, SOX9, BOLL, WT1, SHH, TGFB2, INHBA, GATA6, NPM2, FOXF2, GATA4, NR5A1, EIF2B5	105	857	13528	3.00672	0.0372045	0.000757997	0.0416228

## Sheet: GO_MF
Category	Term	Count	%	PValue	Genes	List Total	Pop Hits	Pop Total	Fold Enrichment	Bonferroni	Benjamini	FDR
GOTERM_MF_FAT	GO:0008083~growth factor activity	11	9.73451	3.5672e-07	AMH, INHBA, FGF8, FGF9, NODAL, ENDOU, JAG2, TGFB3, KITLG, GDF9, TGFB2	99	161	12983	8.95997	9.80933e-05	9.80933e-05	0.000470356

## Sheet: GO_CC
Category	Term	Count	%	PValue	Genes	List Total	Pop Hits	Pop Total	Fold Enrichment	Bonferroni	Benjamini	FDR
GOTERM_CC_FAT	GO:0044421~extracellular region part	27	23.8938	5.10894e-10	WNT5A, FGF9, CRHBP, ENDOU, TGFB3, KITLG, KIT, SHH, TIMP1, TGFB2, CALCA, WNT4, GDF9, KLK14, ZP2, ZP3, ZP4, NODAL, SMC3, SLIT2, SLIT3, WNT2B, AMH, INHBA, MMP23A, SFRP1, GHRL	88	960	12782	4.08516	8.22539e-08	8.22539e-08	6.17555e-07
GOTERM_CC_FAT	GO:0005615~extracellular space	20	17.6991	1.24624e-07	WNT5A, FGF9, NODAL, CRHBP, ENDOU, TGFB3, KITLG, KIT, SLIT2, SHH, WNT2B, TGFB2, SLIT3, CALCA, INHBA, AMH, SFRP1, GHRL, GDF9, KLK14	88	685	12782	4.24088	2.00642e-05	1.00322e-05	0.000150642
GOTERM_CC_FAT	GO:0005576~extracellular region	32	28.3186	4.16747e-06	WNT5A, FGF8, SERPINA10, FGF9, CRHBP, ENDOU, TGFB3, KITLG, KIT, SHH, TIMP1, TGFB2, CALCA, WNT4, GDF9, KLK14, ZP2, ZP3, ZP4, NODAL, SMC3, SLIT2, SLIT3, WNT2B, INHBA, PROK2, AMH, MMP23A, SFRP1, APITD1, CRH, GHRL	88	2010	12782	2.31244	0.00067074	0.00022363	0.00503741
GOTERM_CC_FAT	GO:0031012~extracellular matrix	12	10.6195	2.11438e-05	WNT5A, WNT4, MMP23A, ZP2, FGF9, ZP3, ZP4, TGFB3, SMC3, TIMP1, TGFB2, WNT2B	88	345	12782	5.05217	0.00339841	0.000850687	0.0255551

## Sheet: KEGG
Category	Term	Count	%	PValue	Genes	List Total	Pop Hits	Pop Total	Fold Enrichment	Bonferroni	Benjamini	FDR
KEGG_PATHWAY	hsa05200:Pathways in cancer	12	10.6195	2.22034e-05	WNT5A, ACVR1B, WNT4, FGF8, FGF9, TGFB3, KITLG, KIT, SHH, ACVR1C, TGFB2, WNT2B	40	328	5085	4.65091	0.00104302	0.00104302	0.0210872
KEGG_PATHWAY	hsa04350:TGF-beta signaling pathway	7	6.19469	4.37373e-05	AMH, INHBA, ACVR1B, NODAL, TGFB3, ACVR1C, TGFB2	40	87	5085	10.2284	0.00205358	0.00102732	0.0415348
